# Supplementary material for: Two Congeneric Shrubs from the Atacama Desert Show Different Physiological Strategies That Improve Water Use Efficiency under a Simulated Heat Wave
Source: Plants (Basel). 2023 Jun 28;12(13):2464. doi: 10.3390/plants12132464 (PMC10347257; doi:10.3390/plants12132464)
Supplement: Supplementary file 1 [file plants-12-02464-s001.zip]

Archive with 3 entries (2 files):
- plants-2440338-supplementary/
- plants-2440338-supplementary/Supplemental Dataset 1_Growth chamber settings.csv
- plants-2440338-supplementary/Supplemental Figure 1.pdf
