# Supplementary material for: Two Congeneric Shrubs from the Atacama Desert Show Different Physiological Strategies That Improve Water Use Efficiency under a Simulated Heat Wave
Source: Plants (Basel). 2023 Jun 28;12(13):2464. doi: 10.3390/plants12132464 (PMC10347257; doi:10.3390/plants12132464)
Supplement: Supplementary file 1 [file plants-12-02464-s001.zip › plants-2440338-supplementary/Supplemental Dataset 1_Growth chamber settings.csv]

Instrumento:	MT-543E plus [001]
Direcci�n:	1
Convertidor:	CONV32 3.0
Fecha	Temperatura	Setpoint etapa 1
15/11/2022 16:05:23	31.50	38.00
15/11/2022 16:06:01	31.80	38.00
15/11/2022 16:07:01	32.40	38.00
15/11/2022 16:08:01	32.90	38.00
15/11/2022 16:09:01	33.30	38.00
15/11/2022 16:10:01	33.70	38.00
15/11/2022 16:11:01	34.10	38.00
15/11/2022 16:12:01	34.50	38.00
15/11/2022 16:13:01	34.90	38.00
15/11/2022 16:14:01	35.20	38.00
15/11/2022 16:15:01	35.60	38.00
15/11/2022 16:16:01	35.80	38.00
15/11/2022 16:17:01	36.10	38.00
15/11/2022 16:18:01	36.40	38.00
15/11/2022 16:19:01	36.70	38.00
15/11/2022 16:20:01	37.00	38.00
15/11/2022 16:21:01	37.20	38.00
15/11/2022 16:22:01	37.40	38.00
15/11/2022 16:23:01	37.70	38.00
15/11/2022 16:24:01	38.00	38.00
15/11/2022 16:25:01	38.00	38.00
15/11/2022 16:26:01	38.00	38.00
15/11/2022 16:27:01	37.80	38.00
15/11/2022 16:28:01	37.40	38.00
15/11/2022 16:29:01	37.00	38.00
15/11/2022 16:30:01	36.70	38.00
15/11/2022 16:31:01	36.50	38.00
15/11/2022 16:32:01	36.50	38.00
15/11/2022 16:33:01	36.80	38.00
15/11/2022 16:34:01	36.90	38.00
15/11/2022 16:35:01	37.30	38.00
15/11/2022 16:36:01	37.60	38.00
15/11/2022 16:37:01	38.00	38.00
15/11/2022 16:38:01	38.20	38.00
15/11/2022 16:39:01	38.30	38.00
15/11/2022 16:40:01	38.10	38.00
15/11/2022 16:41:01	37.80	38.00
15/11/2022 16:42:01	37.50	38.00
15/11/2022 16:43:01	37.20	38.00
15/11/2022 16:44:01	36.90	38.00
15/11/2022 16:45:01	36.60	38.00
15/11/2022 16:46:01	36.60	38.00
15/11/2022 16:47:01	36.60	38.00
15/11/2022 16:48:01	36.90	38.00
15/11/2022 16:49:01	37.20	38.00
15/11/2022 16:50:01	37.50	38.00
15/11/2022 16:51:01	37.90	38.00
15/11/2022 16:52:01	38.30	38.00
15/11/2022 16:53:01	38.40	38.00
15/11/2022 16:54:01	38.30	38.00
15/11/2022 16:55:01	38.10	38.00
15/11/2022 16:56:01	37.80	38.00
15/11/2022 16:57:01	37.50	38.00
15/11/2022 16:58:01	37.20	38.00
15/11/2022 16:59:01	36.90	38.00
15/11/2022 17:00:01	36.70	38.00
15/11/2022 17:01:01	36.60	38.00
15/11/2022 17:02:01	36.80	38.00
15/11/2022 17:03:01	37.10	38.00
15/11/2022 17:04:01	37.40	38.00
15/11/2022 17:05:01	37.80	38.00
15/11/2022 17:06:01	38.10	38.00
15/11/2022 17:07:01	38.20	38.00
15/11/2022 17:08:01	38.20	38.00
15/11/2022 17:09:01	38.10	38.00
15/11/2022 17:10:01	37.90	38.00
15/11/2022 17:11:01	37.70	38.00
15/11/2022 17:12:01	37.40	38.00
15/11/2022 17:13:01	37.10	38.00
15/11/2022 17:14:01	36.90	38.00
15/11/2022 17:15:01	36.70	38.00
15/11/2022 17:16:01	36.80	38.00
15/11/2022 17:17:01	36.90	38.00
15/11/2022 17:18:01	37.20	38.00
15/11/2022 17:19:01	37.60	38.00
15/11/2022 17:20:01	38.00	38.00
15/11/2022 17:21:01	38.30	38.00
15/11/2022 17:22:01	38.40	38.00
15/11/2022 17:23:01	38.30	38.00
15/11/2022 17:24:01	38.20	38.00
15/11/2022 17:25:01	38.00	38.00
15/11/2022 17:26:01	37.80	38.00
15/11/2022 17:27:01	37.60	38.00
15/11/2022 17:28:01	37.30	38.00
15/11/2022 17:29:01	37.00	38.00
15/11/2022 17:30:01	36.80	38.00
15/11/2022 17:31:01	36.80	38.00
15/11/2022 17:32:01	36.80	38.00
15/11/2022 17:33:01	37.10	38.00
15/11/2022 17:34:01	37.40	38.00
15/11/2022 17:35:01	37.80	38.00
15/11/2022 17:36:01	38.20	38.00
15/11/2022 17:37:01	38.40	38.00
15/11/2022 17:38:01	38.40	38.00
15/11/2022 17:39:01	38.40	38.00
15/11/2022 17:40:01	38.20	38.00
15/11/2022 17:41:01	38.10	38.00
15/11/2022 17:42:01	37.80	38.00
15/11/2022 17:43:01	37.60	38.00
15/11/2022 17:44:01	37.30	38.00
15/11/2022 17:45:01	37.10	38.00
15/11/2022 17:46:01	36.90	38.00
15/11/2022 17:47:01	36.80	38.00
15/11/2022 17:48:01	36.90	38.00
15/11/2022 17:49:01	37.10	38.00
15/11/2022 17:50:01	37.50	38.00
15/11/2022 17:51:01	37.80	38.00
15/11/2022 17:52:01	38.10	38.00
15/11/2022 17:53:01	38.40	38.00
15/11/2022 17:54:01	38.40	38.00
15/11/2022 17:55:01	38.40	38.00
15/11/2022 17:56:01	38.30	38.00
15/11/2022 17:57:01	38.10	38.00
15/11/2022 17:58:01	37.90	38.00
15/11/2022 17:59:01	37.70	38.00
15/11/2022 18:00:01	37.50	38.00
15/11/2022 18:01:01	37.20	38.00
15/11/2022 18:02:01	37.00	38.00
15/11/2022 18:03:01	36.80	38.00
15/11/2022 18:04:01	36.80	38.00
15/11/2022 18:05:01	36.90	38.00
15/11/2022 18:06:01	37.20	38.00
15/11/2022 18:07:01	37.60	38.00
15/11/2022 18:08:01	37.90	38.00
15/11/2022 18:09:01	38.20	38.00
15/11/2022 18:10:01	38.40	38.00
15/11/2022 18:11:01	38.40	38.00
15/11/2022 18:12:01	38.20	28.00
15/11/2022 18:13:01	37.70	28.00
15/11/2022 18:14:01	37.00	28.00
15/11/2022 18:15:01	36.20	28.00
15/11/2022 18:16:01	35.50	28.00
15/11/2022 18:17:01	34.70	28.00
15/11/2022 18:18:01	33.90	28.00
15/11/2022 18:19:01	33.00	28.00
15/11/2022 18:20:01	32.20	28.00
15/11/2022 18:21:01	31.40	28.00
15/11/2022 18:22:01	30.60	28.00
15/11/2022 18:23:01	29.90	28.00
15/11/2022 18:24:01	29.10	28.00
15/11/2022 18:25:01	28.30	28.00
15/11/2022 18:26:01	27.60	28.00
15/11/2022 18:27:01	27.10	28.00
15/11/2022 18:28:01	26.70	28.00
15/11/2022 18:29:01	26.50	28.00
15/11/2022 18:30:01	26.50	28.00
15/11/2022 18:31:01	26.80	28.00
15/11/2022 18:32:01	27.20	28.00
15/11/2022 18:33:01	27.70	28.00
15/11/2022 18:34:01	28.30	28.00
15/11/2022 18:35:01	28.70	28.00
15/11/2022 18:36:01	28.90	28.00
15/11/2022 18:37:01	29.00	28.00
15/11/2022 18:38:01	28.90	28.00
15/11/2022 18:39:01	28.80	28.00
15/11/2022 18:40:01	28.70	28.00
15/11/2022 18:41:01	28.50	28.00
15/11/2022 18:42:01	28.30	28.00
15/11/2022 18:43:01	28.20	28.00
15/11/2022 18:44:01	28.10	28.00
15/11/2022 18:45:01	27.90	28.00
15/11/2022 18:46:01	27.80	28.00
15/11/2022 18:47:01	27.70	28.00
15/11/2022 18:48:01	27.60	28.00
15/11/2022 18:49:01	27.50	28.00
15/11/2022 18:50:01	27.40	28.00
15/11/2022 18:51:01	27.30	28.00
15/11/2022 18:52:01	27.30	28.00
15/11/2022 18:53:01	27.20	28.00
15/11/2022 18:54:01	27.20	28.00
15/11/2022 18:55:01	27.10	28.00
15/11/2022 18:56:01	27.10	28.00
15/11/2022 18:57:01	27.10	28.00
15/11/2022 18:58:01	27.00	28.00
15/11/2022 18:59:01	27.00	28.00
15/11/2022 19:00:01	27.30	28.00
15/11/2022 19:01:01	27.70	28.00
15/11/2022 19:02:01	28.40	28.00
15/11/2022 19:03:01	28.70	28.00
15/11/2022 19:04:01	29.00	28.00
15/11/2022 19:05:01	29.10	28.00
15/11/2022 19:06:01	29.20	28.00
15/11/2022 19:07:01	29.20	28.00
15/11/2022 19:08:01	29.10	28.00
15/11/2022 19:09:01	29.00	28.00
15/11/2022 19:10:01	28.90	28.00
15/11/2022 19:11:01	28.80	28.00
15/11/2022 19:12:01	28.70	28.00
15/11/2022 19:13:01	28.50	28.00
15/11/2022 19:14:01	28.40	28.00
15/11/2022 19:15:01	28.30	28.00
15/11/2022 19:16:01	28.20	28.00
15/11/2022 19:17:01	28.10	28.00
15/11/2022 19:18:01	28.00	28.00
15/11/2022 19:19:01	27.90	28.00
15/11/2022 19:20:01	27.90	28.00
15/11/2022 19:21:01	27.70	28.00
15/11/2022 19:22:01	27.70	28.00
15/11/2022 19:23:01	27.60	28.00
15/11/2022 19:24:01	27.50	28.00
15/11/2022 19:25:01	27.50	28.00
15/11/2022 19:26:01	27.40	28.00
15/11/2022 19:27:01	27.30	28.00
15/11/2022 19:28:01	27.30	28.00
15/11/2022 19:29:01	27.20	28.00
15/11/2022 19:30:01	27.20	28.00
15/11/2022 19:31:01	27.10	28.00
15/11/2022 19:32:03	27.00	28.00
15/11/2022 19:33:01	27.20	28.00
15/11/2022 19:34:01	27.50	28.00
15/11/2022 19:35:01	28.00	28.00
15/11/2022 19:36:01	28.40	28.00
15/11/2022 19:37:01	28.80	28.00
15/11/2022 19:38:01	28.90	28.00
15/11/2022 19:39:01	28.90	28.00
15/11/2022 19:40:01	29.00	28.00
15/11/2022 19:41:01	28.90	28.00
15/11/2022 19:42:01	28.80	28.00
15/11/2022 19:43:01	28.60	28.00
15/11/2022 19:44:01	28.50	28.00
15/11/2022 19:45:01	28.40	28.00
15/11/2022 19:46:01	28.20	28.00
15/11/2022 19:47:01	28.10	28.00
15/11/2022 19:48:01	27.90	28.00
15/11/2022 19:49:01	27.80	28.00
15/11/2022 19:50:01	27.70	28.00
15/11/2022 19:51:01	27.60	28.00
15/11/2022 19:52:01	27.40	28.00
15/11/2022 19:53:01	27.30	28.00
15/11/2022 19:54:01	27.20	28.00
15/11/2022 19:55:01	27.20	28.00
15/11/2022 19:56:01	27.00	28.00
15/11/2022 19:57:01	27.00	28.00
15/11/2022 19:58:01	27.20	28.00
15/11/2022 19:59:01	27.60	28.00
15/11/2022 20:00:01	28.10	28.00
15/11/2022 20:01:01	28.50	28.00
15/11/2022 20:02:01	28.80	28.00
15/11/2022 20:03:01	28.90	28.00
15/11/2022 20:04:01	29.00	28.00
15/11/2022 20:05:01	28.90	28.00
15/11/2022 20:06:01	28.80	28.00
15/11/2022 20:07:01	28.60	28.00
15/11/2022 20:08:01	28.50	28.00
15/11/2022 20:09:01	28.40	28.00
15/11/2022 20:10:01	28.20	28.00
15/11/2022 20:11:01	28.10	28.00
15/11/2022 20:12:01	27.90	28.00
15/11/2022 20:13:01	27.80	28.00
15/11/2022 20:14:01	27.70	28.00
15/11/2022 20:15:01	27.50	28.00
15/11/2022 20:16:01	27.40	28.00
15/11/2022 20:17:01	27.30	28.00
15/11/2022 20:18:01	27.20	28.00
15/11/2022 20:19:01	27.10	28.00
15/11/2022 20:20:01	27.00	28.00
15/11/2022 20:21:01	27.00	28.00
15/11/2022 20:22:01	27.30	28.00
15/11/2022 20:23:01	27.70	28.00
15/11/2022 20:24:01	28.30	28.00
15/11/2022 20:25:01	28.60	28.00
15/11/2022 20:26:01	28.90	28.00
15/11/2022 20:27:01	29.00	28.00
15/11/2022 20:28:01	29.00	28.00
15/11/2022 20:29:01	28.90	28.00
15/11/2022 20:30:01	28.80	28.00
15/11/2022 20:31:01	28.60	28.00
15/11/2022 20:32:01	28.40	28.00
15/11/2022 20:33:01	28.20	28.00
15/11/2022 20:34:01	28.10	28.00
15/11/2022 20:35:01	28.00	28.00
15/11/2022 20:36:01	27.80	28.00
15/11/2022 20:37:01	27.70	28.00
15/11/2022 20:38:01	27.60	28.00
15/11/2022 20:39:01	27.40	28.00
15/11/2022 20:40:01	27.30	28.00
15/11/2022 20:41:01	27.20	28.00
15/11/2022 20:42:01	27.00	28.00
15/11/2022 20:43:01	27.00	28.00
15/11/2022 20:44:01	27.10	28.00
15/11/2022 20:45:01	27.50	28.00
15/11/2022 20:46:01	27.80	28.00
15/11/2022 20:47:01	28.40	28.00
15/11/2022 20:48:01	28.60	28.00
15/11/2022 20:49:01	28.80	28.00
15/11/2022 20:50:01	28.90	28.00
15/11/2022 20:51:01	28.90	28.00
15/11/2022 20:52:01	28.80	28.00
15/11/2022 20:53:01	28.60	28.00
15/11/2022 20:54:01	28.50	28.00
15/11/2022 20:55:01	28.40	28.00
15/11/2022 20:56:01	28.20	28.00
15/11/2022 20:57:01	28.00	28.00
15/11/2022 20:58:01	27.80	28.00
15/11/2022 20:59:01	27.70	28.00
15/11/2022 21:00:01	27.50	28.00
15/11/2022 21:01:01	27.40	28.00
15/11/2022 21:02:01	27.30	28.00
15/11/2022 21:03:01	27.20	28.00
15/11/2022 21:04:01	27.10	28.00
15/11/2022 21:05:01	27.00	28.00
15/11/2022 21:06:01	27.00	28.00
15/11/2022 21:07:01	27.30	28.00
15/11/2022 21:08:01	27.70	28.00
15/11/2022 21:09:01	28.20	28.00
15/11/2022 21:10:01	28.60	28.00
15/11/2022 21:11:01	28.80	28.00
15/11/2022 21:12:01	28.90	28.00
15/11/2022 21:13:01	28.90	28.00
15/11/2022 21:14:01	28.80	28.00
15/11/2022 21:15:01	28.60	28.00
15/11/2022 21:16:01	28.50	28.00
15/11/2022 21:17:01	28.30	28.00
15/11/2022 21:18:01	28.20	28.00
15/11/2022 21:19:01	28.00	28.00
15/11/2022 21:20:01	27.90	28.00
15/11/2022 21:21:01	27.70	28.00
15/11/2022 21:22:01	27.50	28.00
15/11/2022 21:23:01	27.40	28.00
15/11/2022 21:24:01	27.30	28.00
15/11/2022 21:25:01	27.20	28.00
15/11/2022 21:26:01	27.10	28.00
15/11/2022 21:27:01	27.00	28.00
15/11/2022 21:28:01	27.00	28.00
15/11/2022 21:29:01	27.30	28.00
15/11/2022 21:30:01	27.70	28.00
15/11/2022 21:31:01	28.20	28.00
15/11/2022 21:32:01	28.50	28.00
15/11/2022 21:33:01	28.90	28.00
15/11/2022 21:34:01	29.00	28.00
15/11/2022 21:35:01	29.00	28.00
15/11/2022 21:36:01	28.90	28.00
15/11/2022 21:37:01	28.90	28.00
15/11/2022 21:38:01	28.70	28.00
15/11/2022 21:39:01	28.50	28.00
15/11/2022 21:40:01	28.30	28.00
15/11/2022 21:41:01	28.20	28.00
15/11/2022 21:42:01	28.00	28.00
15/11/2022 21:43:01	27.90	28.00
15/11/2022 21:44:01	27.70	28.00
15/11/2022 21:45:01	27.50	28.00
15/11/2022 21:46:01	27.40	28.00
15/11/2022 21:47:01	27.30	28.00
15/11/2022 21:48:01	27.20	28.00
15/11/2022 21:49:01	27.10	28.00
15/11/2022 21:50:01	27.00	28.00
15/11/2022 21:51:01	27.00	28.00
15/11/2022 21:52:01	27.20	28.00
15/11/2022 21:53:01	27.70	28.00
15/11/2022 21:54:01	28.20	28.00
15/11/2022 21:55:01	28.60	28.00
15/11/2022 21:56:01	28.80	28.00
15/11/2022 21:57:01	28.90	28.00
15/11/2022 21:58:01	28.90	28.00
15/11/2022 21:59:01	28.80	28.00
15/11/2022 22:00:01	28.70	28.00
15/11/2022 22:01:01	28.60	28.00
15/11/2022 22:02:01	28.40	28.00
15/11/2022 22:03:01	28.20	28.00
15/11/2022 22:04:01	28.10	28.00
15/11/2022 22:05:01	27.90	28.00
15/11/2022 22:06:01	27.80	28.00
15/11/2022 22:07:01	27.60	28.00
15/11/2022 22:08:01	27.50	28.00
15/11/2022 22:09:01	27.30	28.00
15/11/2022 22:10:01	27.20	28.00
15/11/2022 22:11:01	27.10	28.00
15/11/2022 22:12:01	27.00	28.00
15/11/2022 22:13:01	27.00	28.00
15/11/2022 22:14:01	27.10	28.00
15/11/2022 22:15:01	27.50	28.00
15/11/2022 22:16:01	28.10	28.00
15/11/2022 22:17:01	28.50	28.00
15/11/2022 22:18:01	28.70	28.00
15/11/2022 22:19:01	28.90	28.00
15/11/2022 22:20:01	29.00	28.00
15/11/2022 22:21:01	28.90	28.00
15/11/2022 22:22:01	28.80	28.00
15/11/2022 22:23:01	28.60	28.00
15/11/2022 22:24:01	28.50	28.00
15/11/2022 22:25:01	28.30	28.00
15/11/2022 22:26:01	28.20	28.00
15/11/2022 22:27:01	28.00	28.00
15/11/2022 22:28:01	27.90	28.00
15/11/2022 22:29:01	27.70	28.00
15/11/2022 22:30:01	27.50	28.00
15/11/2022 22:31:01	27.40	28.00
15/11/2022 22:32:01	27.30	28.00
15/11/2022 22:33:01	27.20	28.00
15/11/2022 22:34:01	27.10	28.00
15/11/2022 22:35:01	27.00	28.00
15/11/2022 22:36:01	27.00	28.00
15/11/2022 22:37:01	27.20	28.00
15/11/2022 22:38:01	27.60	28.00
15/11/2022 22:39:01	28.20	28.00
15/11/2022 22:40:01	28.60	28.00
15/11/2022 22:41:01	28.90	28.00
15/11/2022 22:42:01	29.00	28.00
15/11/2022 22:43:01	29.00	28.00
15/11/2022 22:44:01	29.00	28.00
15/11/2022 22:45:01	28.80	28.00
15/11/2022 22:46:01	28.70	28.00
15/11/2022 22:47:01	28.50	28.00
15/11/2022 22:48:01	28.30	28.00
15/11/2022 22:49:01	28.20	28.00
15/11/2022 22:50:01	28.00	28.00
15/11/2022 22:51:01	27.90	28.00
15/11/2022 22:52:01	27.70	28.00
15/11/2022 22:53:01	27.50	28.00
15/11/2022 22:54:01	27.40	28.00
15/11/2022 22:55:01	27.30	28.00
15/11/2022 22:56:01	27.20	28.00
15/11/2022 22:57:01	27.10	28.00
15/11/2022 22:58:01	27.00	28.00
15/11/2022 22:59:01	27.00	28.00
15/11/2022 23:00:01	27.20	28.00
15/11/2022 23:01:01	27.60	28.00
15/11/2022 23:02:01	28.10	28.00
15/11/2022 23:03:01	28.60	28.00
15/11/2022 23:04:01	28.90	28.00
15/11/2022 23:05:01	29.00	28.00
15/11/2022 23:06:01	29.00	28.00
15/11/2022 23:07:01	29.00	28.00
15/11/2022 23:08:01	28.90	28.00
15/11/2022 23:09:01	28.70	28.00
15/11/2022 23:10:01	28.60	28.00
15/11/2022 23:11:01	28.40	28.00
15/11/2022 23:12:01	28.20	28.00
15/11/2022 23:13:01	28.10	28.00
15/11/2022 23:14:01	27.90	28.00
15/11/2022 23:15:01	27.80	28.00
15/11/2022 23:16:01	27.60	28.00
15/11/2022 23:17:01	27.50	28.00
15/11/2022 23:18:01	27.40	28.00
15/11/2022 23:19:01	27.20	28.00
15/11/2022 23:20:01	27.10	28.00
15/11/2022 23:21:01	27.00	28.00
15/11/2022 23:22:01	27.00	28.00
15/11/2022 23:23:01	27.00	28.00
15/11/2022 23:24:01	27.40	28.00
15/11/2022 23:25:01	27.80	28.00
15/11/2022 23:26:01	28.30	28.00
15/11/2022 23:27:01	28.70	28.00
15/11/2022 23:28:01	29.00	28.00
15/11/2022 23:29:01	29.10	28.00
15/11/2022 23:30:01	29.10	28.00
15/11/2022 23:31:01	29.00	28.00
15/11/2022 23:32:01	28.80	28.00
15/11/2022 23:33:01	28.70	28.00
15/11/2022 23:34:01	28.60	28.00
15/11/2022 23:35:01	28.30	28.00
15/11/2022 23:36:01	28.20	28.00
15/11/2022 23:37:01	28.00	28.00
15/11/2022 23:38:01	27.90	28.00
15/11/2022 23:39:01	27.70	28.00
15/11/2022 23:40:01	27.60	28.00
15/11/2022 23:41:01	27.50	28.00
15/11/2022 23:42:01	27.30	28.00
15/11/2022 23:43:01	27.20	28.00
15/11/2022 23:44:01	27.10	28.00
15/11/2022 23:45:01	27.00	28.00
15/11/2022 23:46:01	26.90	28.00
15/11/2022 23:47:01	27.10	28.00
15/11/2022 23:48:01	27.50	28.00
15/11/2022 23:49:01	27.90	28.00
15/11/2022 23:50:01	28.40	28.00
15/11/2022 23:51:01	28.70	28.00
15/11/2022 23:52:01	28.90	28.00
15/11/2022 23:53:01	29.00	28.00
15/11/2022 23:54:01	28.90	28.00
15/11/2022 23:55:01	28.80	28.00
15/11/2022 23:56:01	28.70	28.00
15/11/2022 23:57:01	28.50	28.00
15/11/2022 23:58:01	28.30	28.00
15/11/2022 23:59:01	28.20	28.00
16/11/2022 0:00:01	28.00	28.00
16/11/2022 0:01:01	27.90	28.00
16/11/2022 0:02:01	27.70	28.00
16/11/2022 0:03:01	27.60	28.00
16/11/2022 0:04:01	27.50	28.00
16/11/2022 0:05:01	27.30	28.00
16/11/2022 0:06:01	27.20	28.00
16/11/2022 0:07:01	27.10	28.00
16/11/2022 0:08:01	27.00	28.00
16/11/2022 0:09:01	26.90	28.00
16/11/2022 0:10:01	27.00	28.00
16/11/2022 0:11:01	27.40	28.00
16/11/2022 0:12:01	27.90	28.00
16/11/2022 0:13:01	28.40	28.00
16/11/2022 0:14:01	28.70	28.00
16/11/2022 0:15:01	28.90	28.00
16/11/2022 0:16:01	28.90	28.00
16/11/2022 0:17:01	28.90	28.00
16/11/2022 0:18:01	28.80	28.00
16/11/2022 0:19:01	28.70	28.00
16/11/2022 0:20:01	28.50	28.00
16/11/2022 0:21:01	28.40	28.00
16/11/2022 0:22:01	28.20	28.00
16/11/2022 0:23:01	28.10	28.00
16/11/2022 0:24:01	27.90	28.00
16/11/2022 0:25:01	27.70	28.00
16/11/2022 0:26:01	27.60	28.00
16/11/2022 0:27:01	27.50	28.00
16/11/2022 0:28:01	27.30	28.00
16/11/2022 0:29:01	27.20	28.00
16/11/2022 0:30:01	27.10	28.00
16/11/2022 0:31:01	27.00	28.00
16/11/2022 0:32:01	27.00	28.00
16/11/2022 0:33:01	27.30	28.00
16/11/2022 0:34:01	27.80	28.00
16/11/2022 0:35:01	28.30	28.00
16/11/2022 0:36:01	28.60	28.00
16/11/2022 0:37:01	28.80	28.00
16/11/2022 0:38:01	28.80	28.00
16/11/2022 0:39:01	28.80	28.00
16/11/2022 0:40:01	28.70	28.00
16/11/2022 0:41:01	28.50	28.00
16/11/2022 0:42:01	28.40	28.00
16/11/2022 0:43:01	28.30	28.00
16/11/2022 0:44:01	28.10	28.00
16/11/2022 0:45:01	28.00	28.00
16/11/2022 0:46:01	27.80	28.00
16/11/2022 0:47:01	27.70	28.00
16/11/2022 0:48:01	27.50	28.00
16/11/2022 0:49:01	27.40	28.00
16/11/2022 0:50:01	27.30	28.00
16/11/2022 0:51:01	27.20	28.00
16/11/2022 0:52:01	27.00	28.00
16/11/2022 0:53:01	27.00	28.00
16/11/2022 0:54:01	27.20	28.00
16/11/2022 0:55:01	27.60	28.00
16/11/2022 0:56:01	28.00	28.00
16/11/2022 0:57:01	28.50	28.00
16/11/2022 0:58:01	28.80	28.00
16/11/2022 0:59:01	28.90	28.00
16/11/2022 1:00:01	29.00	28.00
16/11/2022 1:01:01	28.90	28.00
16/11/2022 1:02:01	28.80	28.00
16/11/2022 1:03:01	28.70	28.00
16/11/2022 1:04:01	28.50	28.00
16/11/2022 1:05:01	28.30	28.00
16/11/2022 1:06:01	28.20	28.00
16/11/2022 1:07:01	28.00	28.00
16/11/2022 1:08:01	27.90	28.00
16/11/2022 1:09:01	27.70	28.00
16/11/2022 1:10:01	27.60	28.00
16/11/2022 1:11:01	27.50	28.00
16/11/2022 1:12:01	27.30	28.00
16/11/2022 1:13:01	27.20	28.00
16/11/2022 1:14:01	27.10	28.00
16/11/2022 1:15:01	27.00	28.00
16/11/2022 1:16:01	26.90	28.00
16/11/2022 1:17:01	27.10	28.00
16/11/2022 1:18:01	27.50	28.00
16/11/2022 1:19:01	28.00	28.00
16/11/2022 1:20:01	28.40	28.00
16/11/2022 1:21:01	28.70	28.00
16/11/2022 1:22:01	28.90	28.00
16/11/2022 1:23:01	29.00	28.00
16/11/2022 1:24:01	28.90	28.00
16/11/2022 1:25:01	28.80	28.00
16/11/2022 1:26:01	28.70	28.00
16/11/2022 1:27:01	28.50	28.00
16/11/2022 1:28:01	28.30	28.00
16/11/2022 1:29:01	28.20	28.00
16/11/2022 1:30:01	28.00	28.00
16/11/2022 1:31:01	27.90	28.00
16/11/2022 1:32:01	27.70	28.00
16/11/2022 1:33:01	27.60	28.00
16/11/2022 1:34:01	27.40	28.00
16/11/2022 1:35:01	27.30	28.00
16/11/2022 1:36:01	27.20	28.00
16/11/2022 1:37:01	27.10	28.00
16/11/2022 1:38:01	26.90	28.00
16/11/2022 1:39:01	26.90	28.00
16/11/2022 1:40:01	27.10	28.00
16/11/2022 1:41:01	27.60	28.00
16/11/2022 1:42:01	28.00	28.00
16/11/2022 1:43:01	28.50	28.00
16/11/2022 1:44:01	28.80	28.00
16/11/2022 1:45:01	29.00	28.00
16/11/2022 1:46:01	29.00	28.00
16/11/2022 1:47:01	29.00	28.00
16/11/2022 1:48:01	28.80	28.00
16/11/2022 1:49:01	28.70	28.00
16/11/2022 1:50:01	28.60	28.00
16/11/2022 1:51:01	28.30	28.00
16/11/2022 1:52:01	28.20	28.00
16/11/2022 1:53:01	28.00	28.00
16/11/2022 1:54:01	27.90	28.00
16/11/2022 1:55:01	27.70	28.00
16/11/2022 1:56:01	27.60	28.00
16/11/2022 1:57:01	27.40	28.00
16/11/2022 1:58:01	27.30	28.00
16/11/2022 1:59:01	27.20	28.00
16/11/2022 2:00:01	27.10	28.00
16/11/2022 2:01:01	26.90	28.00
16/11/2022 2:02:01	26.90	28.00
16/11/2022 2:03:01	27.10	28.00
16/11/2022 2:04:01	27.60	28.00
16/11/2022 2:05:01	28.00	28.00
16/11/2022 2:06:01	28.50	28.00
16/11/2022 2:07:01	28.80	28.00
16/11/2022 2:08:01	29.00	28.00
16/11/2022 2:09:01	29.00	28.00
16/11/2022 2:10:01	28.90	28.00
16/11/2022 2:11:01	28.80	28.00
16/11/2022 2:12:01	28.70	28.00
16/11/2022 2:13:01	28.40	28.00
16/11/2022 2:14:01	28.30	28.00
16/11/2022 2:15:01	28.10	28.00
16/11/2022 2:16:01	28.00	28.00
16/11/2022 2:17:01	27.80	28.00
16/11/2022 2:18:01	27.60	28.00
16/11/2022 2:19:01	27.50	28.00
16/11/2022 2:20:01	27.40	28.00
16/11/2022 2:21:01	27.20	28.00
16/11/2022 2:22:01	27.10	28.00
16/11/2022 2:23:01	27.00	28.00
16/11/2022 2:24:01	26.90	28.00
16/11/2022 2:25:01	27.00	28.00
16/11/2022 2:26:01	27.30	28.00
16/11/2022 2:27:01	27.80	28.00
16/11/2022 2:28:01	28.40	28.00
16/11/2022 2:29:01	28.70	28.00
16/11/2022 2:30:01	28.80	28.00
16/11/2022 2:31:01	29.00	28.00
16/11/2022 2:32:01	28.90	28.00
16/11/2022 2:33:01	28.80	28.00
16/11/2022 2:34:01	28.70	28.00
16/11/2022 2:35:01	28.50	28.00
16/11/2022 2:36:01	28.30	28.00
16/11/2022 2:37:01	28.20	28.00
16/11/2022 2:38:01	28.00	28.00
16/11/2022 2:39:01	27.90	28.00
16/11/2022 2:40:01	27.60	28.00
16/11/2022 2:41:01	27.50	28.00
16/11/2022 2:42:01	27.40	28.00
16/11/2022 2:43:01	27.20	28.00
16/11/2022 2:44:01	27.10	28.00
16/11/2022 2:45:01	27.00	28.00
16/11/2022 2:46:01	26.90	28.00
16/11/2022 2:47:01	27.00	28.00
16/11/2022 2:48:01	27.30	28.00
16/11/2022 2:49:01	27.80	28.00
16/11/2022 2:50:01	28.30	28.00
16/11/2022 2:51:01	28.60	28.00
16/11/2022 2:52:01	28.80	28.00
16/11/2022 2:53:01	28.90	28.00
16/11/2022 2:54:01	28.90	28.00
16/11/2022 2:55:01	28.80	28.00
16/11/2022 2:56:01	28.70	28.00
16/11/2022 2:57:01	28.50	28.00
16/11/2022 2:58:01	28.30	28.00
16/11/2022 2:59:01	28.10	28.00
16/11/2022 3:00:01	28.00	28.00
16/11/2022 3:01:01	27.90	28.00
16/11/2022 3:02:00	27.70	28.00
16/11/2022 3:03:00	27.50	28.00
16/11/2022 3:04:00	27.40	28.00
16/11/2022 3:05:00	27.30	28.00
16/11/2022 3:06:00	27.10	28.00
16/11/2022 3:07:00	27.00	28.00
16/11/2022 3:08:00	26.90	28.00
16/11/2022 3:09:00	27.00	28.00
16/11/2022 3:10:00	27.30	28.00
16/11/2022 3:11:00	27.80	28.00
16/11/2022 3:12:00	28.30	28.00
16/11/2022 3:13:00	28.60	28.00
16/11/2022 3:14:00	28.80	28.00
16/11/2022 3:15:00	28.90	28.00
16/11/2022 3:16:00	28.90	28.00
16/11/2022 3:17:00	28.80	28.00
16/11/2022 3:18:00	28.70	28.00
16/11/2022 3:19:00	28.40	28.00
16/11/2022 3:20:00	28.30	28.00
16/11/2022 3:21:00	28.10	28.00
16/11/2022 3:22:00	28.00	28.00
16/11/2022 3:23:00	27.80	28.00
16/11/2022 3:24:00	27.60	28.00
16/11/2022 3:25:00	27.50	28.00
16/11/2022 3:26:00	27.40	28.00
16/11/2022 3:27:00	27.20	28.00
16/11/2022 3:28:00	27.10	28.00
16/11/2022 3:29:00	27.00	28.00
16/11/2022 3:30:00	26.90	28.00
16/11/2022 3:31:00	27.00	28.00
16/11/2022 3:32:00	27.40	28.00
16/11/2022 3:33:00	27.80	28.00
16/11/2022 3:34:00	28.30	28.00
16/11/2022 3:35:00	28.70	28.00
16/11/2022 3:36:00	28.80	28.00
16/11/2022 3:37:00	28.90	28.00
16/11/2022 3:38:00	28.90	28.00
16/11/2022 3:39:00	28.80	28.00
16/11/2022 3:40:00	28.70	28.00
16/11/2022 3:41:00	28.40	28.00
16/11/2022 3:42:00	28.30	28.00
16/11/2022 3:43:00	28.10	28.00
16/11/2022 3:44:00	28.00	28.00
16/11/2022 3:45:00	27.80	28.00
16/11/2022 3:46:00	27.60	28.00
16/11/2022 3:47:00	27.50	28.00
16/11/2022 3:48:00	27.30	28.00
16/11/2022 3:49:00	27.20	28.00
16/11/2022 3:50:00	27.10	28.00
16/11/2022 3:51:00	27.00	28.00
16/11/2022 3:52:00	27.00	28.00
16/11/2022 3:53:00	27.30	28.00
16/11/2022 3:54:00	27.70	28.00
16/11/2022 3:55:00	28.20	28.00
16/11/2022 3:56:00	28.60	28.00
16/11/2022 3:57:00	28.80	28.00
16/11/2022 3:58:00	28.90	28.00
16/11/2022 3:59:00	28.90	28.00
16/11/2022 4:00:00	28.80	28.00
16/11/2022 4:01:00	28.60	28.00
16/11/2022 4:02:00	28.50	28.00
16/11/2022 4:03:00	28.30	28.00
16/11/2022 4:04:00	28.10	28.00
16/11/2022 4:05:00	28.00	28.00
16/11/2022 4:06:00	27.80	28.00
16/11/2022 4:07:00	27.70	28.00
16/11/2022 4:08:00	27.50	28.00
16/11/2022 4:09:00	27.30	28.00
16/11/2022 4:10:00	27.20	28.00
16/11/2022 4:11:00	27.10	28.00
16/11/2022 4:12:00	27.00	28.00
16/11/2022 4:13:00	27.00	28.00
16/11/2022 4:14:00	27.30	28.00
16/11/2022 4:15:00	27.60	28.00
16/11/2022 4:16:00	28.20	28.00
16/11/2022 4:17:00	28.50	28.00
16/11/2022 4:18:00	28.80	28.00
16/11/2022 4:19:00	28.90	28.00
16/11/2022 4:20:00	28.80	28.00
16/11/2022 4:21:00	28.80	28.00
16/11/2022 4:22:00	28.60	28.00
16/11/2022 4:23:00	28.50	28.00
16/11/2022 4:24:00	28.30	28.00
16/11/2022 4:25:00	28.10	28.00
16/11/2022 4:26:00	28.00	28.00
16/11/2022 4:27:00	27.80	28.00
16/11/2022 4:28:00	27.60	28.00
16/11/2022 4:29:00	27.40	28.00
16/11/2022 4:30:00	27.30	28.00
16/11/2022 4:31:00	27.20	28.00
16/11/2022 4:32:00	27.10	28.00
16/11/2022 4:33:00	27.00	28.00
16/11/2022 4:34:00	27.00	28.00
16/11/2022 4:35:00	27.40	28.00
16/11/2022 4:36:00	27.80	28.00
16/11/2022 4:37:00	28.30	28.00
16/11/2022 4:38:00	28.60	28.00
16/11/2022 4:39:00	28.80	28.00
16/11/2022 4:40:00	28.80	28.00
16/11/2022 4:41:00	28.80	28.00
16/11/2022 4:42:00	28.70	28.00
16/11/2022 4:43:00	28.60	28.00
16/11/2022 4:44:00	28.40	28.00
16/11/2022 4:45:00	28.20	28.00
16/11/2022 4:46:00	28.10	28.00
16/11/2022 4:47:00	27.90	28.00
16/11/2022 4:48:00	27.70	28.00
16/11/2022 4:49:00	27.50	28.00
16/11/2022 4:50:00	27.40	28.00
16/11/2022 4:51:00	27.30	28.00
16/11/2022 4:52:00	27.10	28.00
16/11/2022 4:53:00	27.00	28.00
16/11/2022 4:54:00	27.00	28.00
16/11/2022 4:55:00	27.10	28.00
16/11/2022 4:56:00	27.50	28.00
16/11/2022 4:57:00	28.00	28.00
16/11/2022 4:58:00	28.40	28.00
16/11/2022 4:59:00	28.60	28.00
16/11/2022 5:00:00	28.90	28.00
16/11/2022 5:01:00	28.90	28.00
16/11/2022 5:02:00	28.80	28.00
16/11/2022 5:03:00	28.70	28.00
16/11/2022 5:04:00	28.50	28.00
16/11/2022 5:05:00	28.40	28.00
16/11/2022 5:06:00	28.20	28.00
16/11/2022 5:07:00	28.00	28.00
16/11/2022 5:08:00	27.80	28.00
16/11/2022 5:09:00	27.70	28.00
16/11/2022 5:10:00	27.50	28.00
16/11/2022 5:11:00	27.40	28.00
16/11/2022 5:12:00	27.20	28.00
16/11/2022 5:13:00	27.10	28.00
16/11/2022 5:14:00	27.00	28.00
16/11/2022 5:15:00	27.00	28.00
16/11/2022 5:16:00	27.20	28.00
16/11/2022 5:17:00	27.60	28.00
16/11/2022 5:18:00	28.10	28.00
16/11/2022 5:19:00	28.50	28.00
16/11/2022 5:20:00	28.80	28.00
16/11/2022 5:21:00	28.90	28.00
16/11/2022 5:22:00	28.90	28.00
16/11/2022 5:23:00	28.80	28.00
16/11/2022 5:24:00	28.60	28.00
16/11/2022 5:25:00	28.50	28.00
16/11/2022 5:26:00	28.40	28.00
16/11/2022 5:27:00	28.20	28.00
16/11/2022 5:28:00	28.00	28.00
16/11/2022 5:29:00	27.80	28.00
16/11/2022 5:30:00	27.70	28.00
16/11/2022 5:31:00	27.50	28.00
16/11/2022 5:32:00	27.30	28.00
16/11/2022 5:33:00	27.20	28.00
16/11/2022 5:34:00	27.10	28.00
16/11/2022 5:35:00	27.00	28.00
16/11/2022 5:36:00	27.00	28.00
16/11/2022 5:37:00	27.30	28.00
16/11/2022 5:38:00	27.70	28.00
16/11/2022 5:39:00	28.10	28.00
16/11/2022 5:40:00	28.50	28.00
16/11/2022 5:41:00	28.80	28.00
16/11/2022 5:42:00	28.80	28.00
16/11/2022 5:43:00	28.80	28.00
16/11/2022 5:44:00	28.80	28.00
16/11/2022 5:45:00	28.60	28.00
16/11/2022 5:46:00	28.50	28.00
16/11/2022 5:47:00	28.30	28.00
16/11/2022 5:48:00	28.10	28.00
16/11/2022 5:49:00	28.00	28.00
16/11/2022 5:50:00	27.80	28.00
16/11/2022 5:51:00	27.60	28.00
16/11/2022 5:52:00	27.40	28.00
16/11/2022 5:53:00	27.30	28.00
16/11/2022 5:54:00	27.10	28.00
16/11/2022 5:55:00	27.00	28.00
16/11/2022 5:56:00	27.00	28.00
16/11/2022 5:57:00	27.10	28.00
16/11/2022 5:58:00	27.40	28.00
16/11/2022 5:59:00	27.80	28.00
16/11/2022 6:00:00	28.30	28.00
16/11/2022 6:01:00	28.60	28.00
16/11/2022 6:02:00	28.80	28.00
16/11/2022 6:03:00	28.90	28.00
16/11/2022 6:04:00	28.90	28.00
16/11/2022 6:05:00	28.90	28.00
16/11/2022 6:06:00	28.80	28.00
16/11/2022 6:07:00	28.60	28.00
16/11/2022 6:08:00	28.50	28.00
16/11/2022 6:09:00	28.40	28.00
16/11/2022 6:10:00	28.30	28.00
16/11/2022 6:11:00	28.20	28.00
16/11/2022 6:12:00	28.10	28.00
16/11/2022 6:13:00	28.00	28.00
16/11/2022 6:14:00	28.00	28.00
16/11/2022 6:15:00	27.90	28.00
16/11/2022 6:16:00	27.80	28.00
16/11/2022 6:17:00	27.70	28.00
16/11/2022 6:18:00	27.70	28.00
16/11/2022 6:19:00	27.70	28.00
16/11/2022 6:20:00	27.60	28.00
16/11/2022 6:21:00	27.50	28.00
16/11/2022 6:22:00	27.50	28.00
16/11/2022 6:23:00	27.50	28.00
16/11/2022 6:24:00	27.40	28.00
16/11/2022 6:25:00	27.40	28.00
16/11/2022 6:26:00	27.40	28.00
16/11/2022 6:27:00	27.40	28.00
16/11/2022 6:28:00	27.40	28.00
16/11/2022 6:29:00	27.30	28.00
16/11/2022 6:30:00	27.30	28.00
16/11/2022 6:31:00	27.30	28.00
16/11/2022 6:32:00	27.30	28.00
16/11/2022 6:33:00	27.30	28.00
16/11/2022 6:34:00	27.30	28.00
16/11/2022 6:35:00	27.30	28.00
16/11/2022 6:36:00	27.30	28.00
16/11/2022 6:37:00	27.30	28.00
16/11/2022 6:38:00	27.30	28.00
16/11/2022 6:39:00	27.20	28.00
16/11/2022 6:40:00	27.20	28.00
16/11/2022 6:41:00	27.20	28.00
16/11/2022 6:42:00	27.20	28.00
16/11/2022 6:43:00	27.20	28.00
16/11/2022 6:44:00	27.20	28.00
16/11/2022 6:45:00	27.20	28.00
16/11/2022 6:46:00	27.20	28.00
16/11/2022 6:47:00	27.20	28.00
16/11/2022 6:48:00	27.20	28.00
16/11/2022 6:49:00	27.20	28.00
16/11/2022 6:50:00	27.20	28.00
16/11/2022 6:51:00	27.10	28.00
16/11/2022 6:52:00	27.10	28.00
16/11/2022 6:53:00	27.10	28.00
16/11/2022 6:54:00	27.10	28.00
16/11/2022 6:55:00	27.10	28.00
16/11/2022 6:56:00	27.10	28.00
16/11/2022 6:57:00	27.10	28.00
16/11/2022 6:58:00	27.10	28.00
16/11/2022 6:59:00	27.10	28.00
16/11/2022 7:00:00	27.10	28.00
16/11/2022 7:01:00	27.10	28.00
16/11/2022 7:02:00	27.10	28.00
16/11/2022 7:03:00	27.10	28.00
16/11/2022 7:04:00	27.10	28.00
16/11/2022 7:05:00	27.10	28.00
16/11/2022 7:06:00	27.10	28.00
16/11/2022 7:07:00	27.10	28.00
16/11/2022 7:08:00	27.10	28.00
16/11/2022 7:09:00	27.10	28.00
16/11/2022 7:10:00	27.10	28.00
16/11/2022 7:11:00	27.10	28.00
16/11/2022 7:12:00	27.10	28.00
16/11/2022 7:13:00	27.10	28.00
16/11/2022 7:14:00	27.10	28.00
16/11/2022 7:15:00	27.10	28.00
16/11/2022 7:16:00	27.10	28.00
16/11/2022 7:17:00	27.10	28.00
16/11/2022 7:18:00	27.10	28.00
16/11/2022 7:19:00	27.10	28.00
16/11/2022 7:20:00	27.10	28.00
16/11/2022 7:21:00	27.10	28.00
16/11/2022 7:22:00	27.10	28.00
16/11/2022 7:23:00	27.10	28.00
16/11/2022 7:24:00	27.10	28.00
16/11/2022 7:25:00	27.10	28.00
16/11/2022 7:26:00	27.10	28.00
16/11/2022 7:27:00	27.10	28.00
16/11/2022 7:28:00	27.10	28.00
16/11/2022 7:29:00	27.10	28.00
16/11/2022 7:30:00	27.10	28.00
16/11/2022 7:31:00	27.10	28.00
16/11/2022 7:32:00	27.10	28.00
16/11/2022 7:33:00	27.10	28.00
16/11/2022 7:34:00	27.10	28.00
16/11/2022 7:35:00	27.20	28.00
16/11/2022 7:36:00	27.20	28.00
16/11/2022 7:37:00	27.20	28.00
16/11/2022 7:38:00	27.20	28.00
16/11/2022 7:39:00	27.20	28.00
16/11/2022 7:40:00	27.20	28.00
16/11/2022 7:41:00	27.30	28.00
16/11/2022 7:42:00	27.30	28.00
16/11/2022 7:43:00	27.30	28.00
16/11/2022 7:44:00	27.30	28.00
16/11/2022 7:45:00	27.30	28.00
16/11/2022 7:46:00	27.30	28.00
16/11/2022 7:47:00	27.30	28.00
16/11/2022 7:48:00	27.30	28.00
16/11/2022 7:49:00	27.30	28.00
16/11/2022 7:50:00	27.30	28.00
16/11/2022 7:51:00	27.30	28.00
16/11/2022 7:52:00	27.30	28.00
16/11/2022 7:53:00	27.30	28.00
16/11/2022 7:54:00	27.30	28.00
16/11/2022 7:55:00	27.30	28.00
16/11/2022 7:56:00	27.30	28.00
16/11/2022 7:57:00	27.40	28.00
16/11/2022 7:58:00	27.40	28.00
16/11/2022 7:59:00	27.40	28.00
16/11/2022 8:00:00	27.40	28.00
16/11/2022 8:01:00	27.40	28.00
16/11/2022 8:02:00	27.40	28.00
16/11/2022 8:03:00	27.40	28.00
16/11/2022 8:04:00	27.40	28.00
16/11/2022 8:05:00	27.40	28.00
16/11/2022 8:06:00	27.40	28.00
16/11/2022 8:07:00	27.40	33.00
16/11/2022 8:08:00	27.50	33.00
16/11/2022 8:09:00	27.70	33.00
16/11/2022 8:10:00	28.20	33.00
16/11/2022 8:11:00	28.80	33.00
16/11/2022 8:12:00	29.40	33.00
16/11/2022 8:13:00	30.00	33.00
16/11/2022 8:14:00	30.70	33.00
16/11/2022 8:15:00	31.30	33.00
16/11/2022 8:16:00	31.90	33.00
16/11/2022 8:17:00	32.50	33.00
16/11/2022 8:18:00	33.00	33.00
16/11/2022 8:19:00	33.50	33.00
16/11/2022 8:20:00	33.70	33.00
16/11/2022 8:21:00	33.70	33.00
16/11/2022 8:22:00	33.60	33.00
16/11/2022 8:23:00	33.50	33.00
16/11/2022 8:24:00	33.30	33.00
16/11/2022 8:25:00	33.00	33.00
16/11/2022 8:26:00	32.80	33.00
16/11/2022 8:27:00	32.60	33.00
16/11/2022 8:28:00	32.30	33.00
16/11/2022 8:29:00	32.10	33.00
16/11/2022 8:30:00	31.90	33.00
16/11/2022 8:31:00	31.90	33.00
16/11/2022 8:32:00	32.00	33.00
16/11/2022 8:33:00	32.30	33.00
16/11/2022 8:34:00	32.60	33.00
16/11/2022 8:35:00	33.10	33.00
16/11/2022 8:36:00	33.60	33.00
16/11/2022 8:37:00	33.70	33.00
16/11/2022 8:38:00	33.80	33.00
16/11/2022 8:39:00	33.80	33.00
16/11/2022 8:40:00	33.60	33.00
16/11/2022 8:41:00	33.40	33.00
16/11/2022 8:42:00	33.30	33.00
16/11/2022 8:43:00	33.10	33.00
16/11/2022 8:44:00	32.90	33.00
16/11/2022 8:45:00	32.70	33.00
16/11/2022 8:46:00	32.60	33.00
16/11/2022 8:47:00	32.40	33.00
16/11/2022 8:48:00	32.20	33.00
16/11/2022 8:49:00	32.10	33.00
16/11/2022 8:50:00	32.00	33.00
16/11/2022 8:51:00	32.00	33.00
16/11/2022 8:52:00	32.20	33.00
16/11/2022 8:53:00	32.50	33.00
16/11/2022 8:54:00	32.90	33.00
16/11/2022 8:55:00	33.30	33.00
16/11/2022 8:56:00	33.60	33.00
16/11/2022 8:57:00	33.80	33.00
16/11/2022 8:58:00	33.80	33.00
16/11/2022 8:59:00	33.80	33.00
16/11/2022 9:00:00	33.60	33.00
16/11/2022 9:01:00	33.50	33.00
16/11/2022 9:02:00	33.30	33.00
16/11/2022 9:03:00	33.20	33.00
16/11/2022 9:04:00	33.00	33.00
16/11/2022 9:05:00	32.90	33.00
16/11/2022 9:06:00	32.80	33.00
16/11/2022 9:07:00	32.70	33.00
16/11/2022 9:08:00	32.50	33.00
16/11/2022 9:09:00	32.40	33.00
16/11/2022 9:10:00	32.30	33.00
16/11/2022 9:11:00	32.20	33.00
16/11/2022 9:12:00	32.10	33.00
16/11/2022 9:13:00	32.00	33.00
16/11/2022 9:14:00	32.00	33.00
16/11/2022 9:15:00	32.20	33.00
16/11/2022 9:16:00	32.50	33.00
16/11/2022 9:17:00	32.90	33.00
16/11/2022 9:18:00	33.40	33.00
16/11/2022 9:19:00	33.70	33.00
16/11/2022 9:20:00	33.80	33.00
16/11/2022 9:21:00	33.90	33.00
16/11/2022 9:22:00	33.90	33.00
16/11/2022 9:23:00	33.80	33.00
16/11/2022 9:24:00	33.60	33.00
16/11/2022 9:25:00	33.50	33.00
16/11/2022 9:26:00	33.30	33.00
16/11/2022 9:27:00	33.20	33.00
16/11/2022 9:28:00	33.00	33.00
16/11/2022 9:29:00	32.90	33.00
16/11/2022 9:30:00	32.80	33.00
16/11/2022 9:31:00	32.70	33.00
16/11/2022 9:32:00	32.50	33.00
16/11/2022 9:33:00	32.40	33.00
16/11/2022 9:34:00	32.30	33.00
16/11/2022 9:35:00	32.20	33.00
16/11/2022 9:36:00	32.10	33.00
16/11/2022 9:37:00	32.00	33.00
16/11/2022 9:38:00	32.00	33.00
16/11/2022 9:39:00	32.10	33.00
16/11/2022 9:40:00	32.40	33.00
16/11/2022 9:41:00	32.80	33.00
16/11/2022 9:42:00	33.30	33.00
16/11/2022 9:43:00	33.60	33.00
16/11/2022 9:44:00	33.80	33.00
16/11/2022 9:45:00	33.90	33.00
16/11/2022 9:46:00	33.90	33.00
16/11/2022 9:47:00	33.90	33.00
16/11/2022 9:48:00	33.70	33.00
16/11/2022 9:49:00	33.60	33.00
16/11/2022 9:50:00	33.40	33.00
16/11/2022 9:51:00	33.30	33.00
16/11/2022 9:52:00	33.20	33.00
16/11/2022 9:53:00	33.00	33.00
16/11/2022 9:54:00	32.90	33.00
16/11/2022 9:55:00	32.80	33.00
16/11/2022 9:56:00	32.70	33.00
16/11/2022 9:57:00	32.70	33.00
16/11/2022 9:58:00	32.60	33.00
16/11/2022 9:59:00	32.40	33.00
16/11/2022 10:00:00	32.40	33.00
16/11/2022 10:01:00	32.30	33.00
16/11/2022 10:02:00	32.20	33.00
16/11/2022 10:03:00	32.10	33.00
16/11/2022 10:04:00	32.10	33.00
16/11/2022 10:05:00	32.00	33.00
16/11/2022 10:06:00	32.00	33.00
16/11/2022 10:07:00	32.20	33.00
16/11/2022 10:08:00	32.60	33.00
16/11/2022 10:09:00	33.00	33.00
16/11/2022 10:10:00	33.50	33.00
16/11/2022 10:11:00	33.80	33.00
16/11/2022 10:12:00	33.90	33.00
16/11/2022 10:13:00	34.00	33.00
16/11/2022 10:14:00	34.00	33.00
16/11/2022 10:15:00	33.90	33.00
16/11/2022 10:16:00	33.70	33.00
16/11/2022 10:17:00	33.60	33.00
16/11/2022 10:18:00	33.50	33.00
16/11/2022 10:19:00	33.40	33.00
16/11/2022 10:20:00	33.30	33.00
16/11/2022 10:21:00	33.20	33.00
16/11/2022 10:22:00	33.10	33.00
16/11/2022 10:23:00	33.00	33.00
16/11/2022 10:24:00	32.90	33.00
16/11/2022 10:25:00	32.80	33.00
16/11/2022 10:26:00	32.70	33.00
16/11/2022 10:27:00	32.70	33.00
16/11/2022 10:28:00	32.60	33.00
16/11/2022 10:29:00	32.50	33.00
16/11/2022 10:30:00	32.40	33.00
16/11/2022 10:31:00	32.40	33.00
16/11/2022 10:32:00	32.30	33.00
16/11/2022 10:33:00	32.30	33.00
16/11/2022 10:34:00	32.20	33.00
16/11/2022 10:35:00	32.20	33.00
16/11/2022 10:36:00	32.10	33.00
16/11/2022 10:37:00	32.10	33.00
16/11/2022 10:38:00	32.10	33.00
16/11/2022 10:39:00	32.00	33.00
16/11/2022 10:40:00	32.10	38.00
16/11/2022 10:41:00	32.20	38.00
16/11/2022 10:42:00	32.50	38.00
16/11/2022 10:43:00	32.80	38.00
16/11/2022 10:44:00	33.10	38.00
16/11/2022 10:45:00	33.60	38.00
16/11/2022 10:46:00	34.00	38.00
16/11/2022 10:47:00	34.50	38.00
16/11/2022 10:48:00	35.00	38.00
16/11/2022 10:49:00	35.40	38.00
16/11/2022 10:50:00	35.90	38.00
16/11/2022 10:51:00	36.40	38.00
16/11/2022 10:52:00	37.20	38.00
16/11/2022 10:53:00	38.00	38.00
16/11/2022 10:54:00	38.50	38.00
16/11/2022 10:55:00	38.80	38.00
16/11/2022 10:56:00	38.90	38.00
16/11/2022 10:57:00	38.80	38.00
16/11/2022 10:58:00	38.70	38.00
16/11/2022 10:59:00	38.50	38.00
16/11/2022 11:00:00	38.20	38.00
16/11/2022 11:01:00	38.00	38.00
16/11/2022 11:02:00	37.60	38.00
16/11/2022 11:03:00	37.40	38.00
16/11/2022 11:04:00	37.20	38.00
16/11/2022 11:05:00	36.90	38.00
16/11/2022 11:06:00	36.80	38.00
16/11/2022 11:07:00	36.80	38.00
16/11/2022 11:08:00	37.10	38.00
16/11/2022 11:09:00	37.40	38.00
16/11/2022 11:10:00	37.70	38.00
16/11/2022 11:11:00	38.10	38.00
16/11/2022 11:12:00	38.40	38.00
16/11/2022 11:13:00	38.50	38.00
16/11/2022 11:14:00	38.50	38.00
16/11/2022 11:15:00	38.40	38.00
16/11/2022 11:16:00	38.30	38.00
16/11/2022 11:17:00	38.00	38.00
16/11/2022 11:18:00	37.70	38.00
16/11/2022 11:19:00	37.50	38.00
16/11/2022 11:20:00	37.30	38.00
16/11/2022 11:21:00	37.00	38.00
16/11/2022 11:22:00	36.80	38.00
16/11/2022 11:23:00	36.80	38.00
16/11/2022 11:24:00	36.90	38.00
16/11/2022 11:25:00	37.30	38.00
16/11/2022 11:26:00	37.60	38.00
16/11/2022 11:27:00	38.10	38.00
16/11/2022 11:28:00	38.40	38.00
16/11/2022 11:29:00	38.60	38.00
16/11/2022 11:30:00	38.60	38.00
16/11/2022 11:31:00	38.50	38.00
16/11/2022 11:32:00	38.40	38.00
16/11/2022 11:33:00	38.10	38.00
16/11/2022 11:34:00	37.80	38.00
16/11/2022 11:35:00	37.60	38.00
16/11/2022 11:36:00	37.40	38.00
16/11/2022 11:37:00	37.10	38.00
16/11/2022 11:38:00	36.90	38.00
16/11/2022 11:39:00	36.80	38.00
16/11/2022 11:40:00	36.90	38.00
16/11/2022 11:41:00	37.20	38.00
16/11/2022 11:42:00	37.50	38.00
16/11/2022 11:43:00	37.90	38.00
16/11/2022 11:44:00	38.30	38.00
16/11/2022 11:45:00	38.60	38.00
16/11/2022 11:46:00	38.60	38.00
16/11/2022 11:47:00	38.60	38.00
16/11/2022 11:48:00	38.40	38.00
16/11/2022 11:49:00	38.20	38.00
16/11/2022 11:50:00	37.90	38.00
16/11/2022 11:51:00	37.70	38.00
16/11/2022 11:52:00	37.50	38.00
16/11/2022 11:53:00	37.20	38.00
16/11/2022 11:54:00	37.00	38.00
16/11/2022 11:55:00	36.90	38.00
16/11/2022 11:56:00	36.90	38.00
16/11/2022 11:57:00	37.10	38.00
16/11/2022 11:58:00	37.50	38.00
16/11/2022 11:59:00	37.80	38.00
16/11/2022 12:00:00	38.20	38.00
16/11/2022 12:01:00	38.40	38.00
16/11/2022 12:02:00	38.60	38.00
16/11/2022 12:03:00	38.60	38.00
16/11/2022 12:04:00	38.40	38.00
16/11/2022 12:05:00	38.30	38.00
16/11/2022 12:06:00	38.10	38.00
16/11/2022 12:07:00	37.80	38.00
16/11/2022 12:08:00	37.60	38.00
16/11/2022 12:09:00	37.40	38.00
16/11/2022 12:10:00	37.20	38.00
16/11/2022 12:11:00	37.00	38.00
16/11/2022 12:12:00	36.90	38.00
16/11/2022 12:13:00	36.90	38.00
16/11/2022 12:14:00	37.10	38.00
16/11/2022 12:15:00	37.50	38.00
16/11/2022 12:16:00	37.90	38.00
16/11/2022 12:17:00	38.40	38.00
16/11/2022 12:18:00	38.60	38.00
16/11/2022 12:19:00	38.70	38.00
16/11/2022 12:20:00	38.70	38.00
16/11/2022 12:21:00	38.60	38.00
16/11/2022 12:22:00	38.40	38.00
16/11/2022 12:23:00	38.10	38.00
16/11/2022 12:24:00	37.90	38.00
16/11/2022 12:25:00	37.70	38.00
16/11/2022 12:26:00	37.50	38.00
16/11/2022 12:27:00	37.30	38.00
16/11/2022 12:28:00	37.20	38.00
16/11/2022 12:29:00	37.00	38.00
16/11/2022 12:30:00	36.90	38.00
16/11/2022 12:31:00	37.00	38.00
16/11/2022 12:32:00	37.40	38.00
16/11/2022 12:33:00	37.70	38.00
16/11/2022 12:34:00	38.20	38.00
16/11/2022 12:35:00	38.50	38.00
16/11/2022 12:36:00	38.60	38.00
16/11/2022 12:37:00	38.60	38.00
16/11/2022 12:38:00	38.60	38.00
16/11/2022 12:39:00	38.40	38.00
16/11/2022 12:40:00	38.20	38.00
16/11/2022 12:41:00	38.00	38.00
16/11/2022 12:42:00	37.80	38.00
16/11/2022 12:43:00	37.60	38.00
16/11/2022 12:44:00	37.40	38.00
16/11/2022 12:45:00	37.20	38.00
16/11/2022 12:46:00	37.00	38.00
16/11/2022 12:47:00	36.90	38.00
16/11/2022 12:48:00	36.90	38.00
16/11/2022 12:49:00	37.10	38.00
16/11/2022 12:50:00	37.40	38.00
16/11/2022 12:51:00	37.80	38.00
16/11/2022 12:52:00	38.30	38.00
16/11/2022 12:53:00	38.70	38.00
16/11/2022 12:54:00	38.80	38.00
16/11/2022 12:55:00	38.80	38.00
16/11/2022 12:56:00	38.70	38.00
16/11/2022 12:57:00	38.60	38.00
16/11/2022 12:58:00	38.40	38.00
16/11/2022 12:59:00	38.10	38.00
16/11/2022 13:00:00	37.90	38.00
16/11/2022 13:01:00	37.80	38.00
16/11/2022 13:02:00	37.60	38.00
16/11/2022 13:03:00	37.40	38.00
16/11/2022 13:04:00	37.30	38.00
16/11/2022 13:05:00	37.10	38.00
16/11/2022 13:06:00	37.00	38.00
16/11/2022 13:07:00	36.90	38.00
16/11/2022 13:08:00	37.00	38.00
16/11/2022 13:09:00	37.30	38.00
16/11/2022 13:10:00	37.70	38.00
16/11/2022 13:11:00	38.10	38.00
16/11/2022 13:12:00	38.40	38.00
16/11/2022 13:13:00	38.60	38.00
16/11/2022 13:14:00	38.60	38.00
16/11/2022 13:15:00	38.60	38.00
16/11/2022 13:16:00	38.50	38.00
16/11/2022 13:17:00	38.30	38.00
16/11/2022 13:18:00	38.10	38.00
16/11/2022 13:19:00	37.90	38.00
16/11/2022 13:20:00	37.80	38.00
16/11/2022 13:21:00	37.60	38.00
16/11/2022 13:22:00	37.50	38.00
16/11/2022 13:23:00	37.30	38.00
16/11/2022 13:24:00	37.20	38.00
16/11/2022 13:25:00	37.00	38.00
16/11/2022 13:26:00	36.90	38.00
16/11/2022 13:27:00	37.00	38.00
16/11/2022 13:28:00	37.30	38.00
16/11/2022 13:29:00	37.60	38.00
16/11/2022 13:30:00	38.00	38.00
16/11/2022 13:31:00	38.50	38.00
16/11/2022 13:32:00	38.70	38.00
16/11/2022 13:33:00	38.80	38.00
16/11/2022 13:34:00	38.80	38.00
16/11/2022 13:35:00	38.60	38.00
16/11/2022 13:36:00	38.50	38.00
16/11/2022 13:37:00	38.30	38.00
16/11/2022 13:38:00	38.10	38.00
16/11/2022 13:39:00	37.90	38.00
16/11/2022 13:40:00	37.80	38.00
16/11/2022 13:41:00	37.60	38.00
16/11/2022 13:42:00	37.50	38.00
16/11/2022 13:43:00	37.30	38.00
16/11/2022 13:44:00	37.20	38.00
16/11/2022 13:45:00	37.00	38.00
16/11/2022 13:46:00	36.90	38.00
16/11/2022 13:47:00	37.00	38.00
16/11/2022 13:48:00	37.30	38.00
16/11/2022 13:49:00	37.60	38.00
16/11/2022 13:50:00	38.00	38.00
16/11/2022 13:51:00	38.40	38.00
16/11/2022 13:52:00	38.60	38.00
16/11/2022 13:53:00	38.70	38.00
16/11/2022 13:54:00	38.70	38.00
16/11/2022 13:55:00	38.70	38.00
16/11/2022 13:56:00	38.50	38.00
16/11/2022 13:57:00	38.40	38.00
16/11/2022 13:58:00	38.10	38.00
16/11/2022 13:59:00	38.00	38.00
16/11/2022 14:00:00	37.80	38.00
16/11/2022 14:01:00	37.60	38.00
16/11/2022 14:02:00	37.50	38.00
16/11/2022 14:03:00	37.30	38.00
16/11/2022 14:04:00	37.20	38.00
16/11/2022 14:05:00	37.10	38.00
16/11/2022 14:06:00	36.90	38.00
16/11/2022 14:07:00	36.90	38.00
16/11/2022 14:08:00	37.20	38.00
16/11/2022 14:09:00	37.50	38.00
16/11/2022 14:10:00	37.90	38.00
16/11/2022 14:11:00	38.40	38.00
16/11/2022 14:12:00	38.60	38.00
16/11/2022 14:13:00	38.70	38.00
16/11/2022 14:14:00	38.70	38.00
16/11/2022 14:15:00	38.70	38.00
16/11/2022 14:16:00	38.60	38.00
16/11/2022 14:17:00	38.40	38.00
16/11/2022 14:18:00	38.20	38.00
16/11/2022 14:19:00	38.00	38.00
16/11/2022 14:20:00	37.90	38.00
16/11/2022 14:21:00	37.70	38.00
16/11/2022 14:22:00	37.50	38.00
16/11/2022 14:23:00	37.40	38.00
16/11/2022 14:24:00	37.30	38.00
16/11/2022 14:25:00	37.10	38.00
16/11/2022 14:26:00	37.00	38.00
16/11/2022 14:27:00	36.90	38.00
16/11/2022 14:28:00	37.00	38.00
16/11/2022 14:29:00	37.40	38.00
16/11/2022 14:30:00	37.80	38.00
16/11/2022 14:31:00	38.20	38.00
16/11/2022 14:32:00	38.60	38.00
16/11/2022 14:33:00	38.70	38.00
16/11/2022 14:34:00	38.70	38.00
16/11/2022 14:35:00	38.70	38.00
16/11/2022 14:36:00	38.50	38.00
16/11/2022 14:37:00	38.40	38.00
16/11/2022 14:38:00	38.10	38.00
16/11/2022 14:39:00	38.00	38.00
16/11/2022 14:40:00	37.80	38.00
16/11/2022 14:41:00	37.60	38.00
16/11/2022 14:42:00	37.50	38.00
16/11/2022 14:43:00	37.30	38.00
16/11/2022 14:44:00	37.20	38.00
16/11/2022 14:45:00	37.10	38.00
16/11/2022 14:46:00	36.90	38.00
16/11/2022 14:47:00	37.00	38.00
16/11/2022 14:48:00	37.20	38.00
16/11/2022 14:49:00	37.60	38.00
16/11/2022 14:50:00	38.00	38.00
16/11/2022 14:51:00	38.40	38.00
16/11/2022 14:52:00	38.60	38.00
16/11/2022 14:53:00	38.70	38.00
16/11/2022 14:54:00	38.70	38.00
16/11/2022 14:55:00	38.70	38.00
16/11/2022 14:56:00	38.50	38.00
16/11/2022 14:57:00	38.40	38.00
16/11/2022 14:58:00	38.20	38.00
16/11/2022 14:59:00	38.00	38.00
16/11/2022 15:00:00	37.90	38.00
16/11/2022 15:01:00	37.70	38.00
16/11/2022 15:02:00	37.60	38.00
16/11/2022 15:03:00	37.40	38.00
16/11/2022 15:04:00	37.30	38.00
16/11/2022 15:05:00	37.20	38.00
16/11/2022 15:06:00	37.10	38.00
16/11/2022 15:07:00	37.00	38.00
16/11/2022 15:08:00	36.90	38.00
16/11/2022 15:09:00	37.10	38.00
16/11/2022 15:10:00	37.50	38.00
16/11/2022 15:11:00	37.90	38.00
16/11/2022 15:12:00	38.40	38.00
16/11/2022 15:13:00	38.70	38.00
16/11/2022 15:14:00	38.80	38.00
16/11/2022 15:15:00	38.80	38.00
16/11/2022 15:16:00	38.80	38.00
16/11/2022 15:17:00	38.60	38.00
16/11/2022 15:18:00	38.50	38.00
16/11/2022 15:19:00	38.30	38.00
16/11/2022 15:20:00	38.10	38.00
16/11/2022 15:21:00	38.00	38.00
16/11/2022 15:22:00	37.80	38.00
16/11/2022 15:23:00	37.70	38.00
16/11/2022 15:24:00	37.60	38.00
16/11/2022 15:25:00	37.40	38.00
16/11/2022 15:26:00	37.30	38.00
16/11/2022 15:27:00	37.20	38.00
16/11/2022 15:28:00	37.10	38.00
16/11/2022 15:29:00	37.00	38.00
16/11/2022 15:30:00	36.90	38.00
16/11/2022 15:31:00	37.20	38.00
16/11/2022 15:32:00	37.50	38.00
16/11/2022 15:33:00	37.90	38.00
16/11/2022 15:34:00	38.40	38.00
16/11/2022 15:35:00	38.60	38.00
16/11/2022 15:36:00	38.80	38.00
16/11/2022 15:37:00	38.80	38.00
16/11/2022 15:38:00	38.80	38.00
16/11/2022 15:39:00	38.70	38.00
16/11/2022 15:40:00	38.60	38.00
16/11/2022 15:41:00	38.40	38.00
16/11/2022 15:42:00	38.30	38.00
16/11/2022 15:43:00	38.10	38.00
16/11/2022 15:44:00	37.90	38.00
16/11/2022 15:45:00	37.80	38.00
16/11/2022 15:46:00	37.70	38.00
16/11/2022 15:47:00	37.60	38.00
16/11/2022 15:48:00	37.50	38.00
16/11/2022 15:49:00	37.40	38.00
16/11/2022 15:50:00	37.20	38.00
16/11/2022 15:51:00	37.10	38.00
16/11/2022 15:52:00	37.10	38.00
16/11/2022 15:53:00	37.00	38.00
16/11/2022 15:54:00	37.00	38.00
16/11/2022 15:55:00	37.20	38.00
16/11/2022 15:56:00	37.70	38.00
16/11/2022 15:57:00	38.10	38.00
16/11/2022 15:58:00	38.50	38.00
16/11/2022 15:59:00	38.70	38.00
16/11/2022 16:00:00	38.80	38.00
16/11/2022 16:01:00	38.80	38.00
16/11/2022 16:02:00	38.80	38.00
16/11/2022 16:03:00	38.70	38.00
16/11/2022 16:04:00	38.50	38.00
16/11/2022 16:05:00	38.30	38.00
16/11/2022 16:06:00	38.20	38.00
16/11/2022 16:07:00	38.10	38.00
16/11/2022 16:08:00	37.90	38.00
16/11/2022 16:09:00	37.80	38.00
16/11/2022 16:10:00	37.70	38.00
16/11/2022 16:11:00	37.60	38.00
16/11/2022 16:12:00	37.50	38.00
16/11/2022 16:13:00	37.40	38.00
16/11/2022 16:14:00	37.20	38.00
16/11/2022 16:15:00	37.10	38.00
16/11/2022 16:16:00	37.10	38.00
16/11/2022 16:17:00	37.00	38.00
16/11/2022 16:18:00	37.00	38.00
16/11/2022 16:19:00	37.20	38.00
16/11/2022 16:20:00	37.60	38.00
16/11/2022 16:21:00	38.10	38.00
16/11/2022 16:22:00	38.60	38.00
16/11/2022 16:23:00	38.80	38.00
16/11/2022 16:24:00	38.90	38.00
16/11/2022 16:25:00	38.90	38.00
16/11/2022 16:26:00	38.80	38.00
16/11/2022 16:27:00	38.70	38.00
16/11/2022 16:28:00	38.60	38.00
16/11/2022 16:29:00	38.40	38.00
16/11/2022 16:30:00	38.30	38.00
16/11/2022 16:31:00	38.20	38.00
16/11/2022 16:32:00	38.00	38.00
16/11/2022 16:33:00	37.90	38.00
16/11/2022 16:34:00	37.80	38.00
16/11/2022 16:35:00	37.70	38.00
16/11/2022 16:36:00	37.60	38.00
16/11/2022 16:37:00	37.50	38.00
16/11/2022 16:38:00	37.40	38.00
16/11/2022 16:39:00	37.30	38.00
16/11/2022 16:40:00	37.20	38.00
16/11/2022 16:41:00	37.10	38.00
16/11/2022 16:42:00	37.10	38.00
16/11/2022 16:43:00	37.00	38.00
16/11/2022 16:44:00	37.10	38.00
16/11/2022 16:45:00	37.40	38.00
16/11/2022 16:46:00	37.80	38.00
16/11/2022 16:47:00	38.20	38.00
16/11/2022 16:48:00	38.60	38.00
16/11/2022 16:49:00	38.80	38.00
16/11/2022 16:50:00	38.90	38.00
16/11/2022 16:51:00	38.80	38.00
16/11/2022 16:52:00	38.70	38.00
16/11/2022 16:53:00	38.60	38.00
16/11/2022 16:54:00	38.40	38.00
16/11/2022 16:55:00	38.30	38.00
16/11/2022 16:56:00	38.10	38.00
16/11/2022 16:57:00	38.00	38.00
16/11/2022 16:58:00	37.90	38.00
16/11/2022 16:59:00	37.70	38.00
16/11/2022 17:00:00	37.60	38.00
16/11/2022 17:01:00	37.50	38.00
16/11/2022 17:02:00	37.30	38.00
16/11/2022 17:03:00	37.20	38.00
16/11/2022 17:04:00	37.10	38.00
16/11/2022 17:05:00	37.00	38.00
16/11/2022 17:06:00	37.00	38.00
16/11/2022 17:07:00	37.00	38.00
16/11/2022 17:08:00	37.30	38.00
16/11/2022 17:09:00	37.80	38.00
16/11/2022 17:10:00	38.30	38.00
16/11/2022 17:11:00	38.70	38.00
16/11/2022 17:12:00	38.80	38.00
16/11/2022 17:13:00	38.90	38.00
16/11/2022 17:14:00	38.80	38.00
16/11/2022 17:15:00	38.70	38.00
16/11/2022 17:16:00	38.60	38.00
16/11/2022 17:17:00	38.40	38.00
16/11/2022 17:18:00	38.30	38.00
16/11/2022 17:19:00	38.10	38.00
16/11/2022 17:20:00	38.00	38.00
16/11/2022 17:21:00	37.80	38.00
16/11/2022 17:22:00	37.70	38.00
16/11/2022 17:23:00	37.60	38.00
16/11/2022 17:24:00	37.50	38.00
16/11/2022 17:25:00	37.30	38.00
16/11/2022 17:26:00	37.20	38.00
16/11/2022 17:27:00	37.10	38.00
16/11/2022 17:28:00	37.00	38.00
16/11/2022 17:29:00	37.00	38.00
16/11/2022 17:30:00	37.20	38.00
16/11/2022 17:31:00	37.50	38.00
16/11/2022 17:32:00	38.00	38.00
16/11/2022 17:33:00	38.40	38.00
16/11/2022 17:34:00	38.80	38.00
16/11/2022 17:35:00	38.90	38.00
16/11/2022 17:36:00	38.90	38.00
16/11/2022 17:37:00	38.80	38.00
16/11/2022 17:38:00	38.70	38.00
16/11/2022 17:39:00	38.50	38.00
16/11/2022 17:40:00	38.40	38.00
16/11/2022 17:41:00	38.20	38.00
16/11/2022 17:42:00	38.10	38.00
16/11/2022 17:43:00	38.00	38.00
16/11/2022 17:44:00	37.80	38.00
16/11/2022 17:45:00	37.60	28.00
16/11/2022 17:46:00	37.10	28.00
16/11/2022 17:47:00	36.60	28.00
16/11/2022 17:48:00	36.00	28.00
16/11/2022 17:49:00	35.40	28.00
16/11/2022 17:50:00	34.80	28.00
16/11/2022 17:51:00	34.20	28.00
16/11/2022 17:52:00	33.60	28.00
16/11/2022 17:53:00	33.00	28.00
16/11/2022 17:54:00	32.40	28.00
16/11/2022 17:55:00	31.70	28.00
16/11/2022 17:56:00	31.10	28.00
16/11/2022 17:57:00	30.60	28.00
16/11/2022 17:58:00	30.10	28.00
16/11/2022 17:59:00	29.50	28.00
16/11/2022 18:00:00	29.00	28.00
16/11/2022 18:01:00	28.40	28.00
16/11/2022 18:02:00	27.90	28.00
16/11/2022 18:03:00	27.50	28.00
16/11/2022 18:04:00	27.20	28.00
16/11/2022 18:05:00	26.90	28.00
16/11/2022 18:06:00	26.80	28.00
16/11/2022 18:07:00	27.00	28.00
16/11/2022 18:08:00	27.30	28.00
16/11/2022 18:09:00	27.90	28.00
16/11/2022 18:10:00	28.50	28.00
16/11/2022 18:11:00	28.80	28.00
16/11/2022 18:12:00	29.10	28.00
16/11/2022 18:13:00	29.30	28.00
16/11/2022 18:14:00	29.30	28.00
16/11/2022 18:15:00	29.30	28.00
16/11/2022 18:16:00	29.30	28.00
16/11/2022 18:17:00	29.20	28.00
16/11/2022 18:18:00	29.20	28.00
16/11/2022 18:19:00	29.10	28.00
16/11/2022 18:20:00	29.10	28.00
16/11/2022 18:21:00	29.10	28.00
16/11/2022 18:22:00	29.00	28.00
16/11/2022 18:23:00	29.00	28.00
16/11/2022 18:24:00	29.00	28.00
16/11/2022 18:25:00	29.00	28.00
16/11/2022 18:26:00	29.00	28.00
16/11/2022 18:27:00	29.00	28.00
16/11/2022 18:28:00	29.00	28.00
16/11/2022 18:29:00	29.00	28.00
16/11/2022 18:30:00	29.00	28.00
16/11/2022 18:31:00	29.00	28.00
16/11/2022 18:32:00	29.00	28.00
16/11/2022 18:33:00	29.00	28.00
16/11/2022 18:34:00	29.00	28.00
16/11/2022 18:35:00	29.10	28.00
16/11/2022 18:36:00	29.10	28.00
16/11/2022 18:37:00	29.10	28.00
16/11/2022 18:38:00	29.10	28.00
16/11/2022 18:39:00	29.20	28.00
16/11/2022 18:40:00	29.20	28.00
16/11/2022 18:41:00	29.20	28.00
16/11/2022 18:42:00	29.20	28.00
16/11/2022 18:43:00	29.20	28.00
16/11/2022 18:44:00	29.20	28.00
16/11/2022 18:45:00	29.30	28.00
16/11/2022 18:46:00	29.30	28.00
16/11/2022 18:47:00	29.30	28.00
16/11/2022 18:48:00	29.30	28.00
16/11/2022 18:49:00	29.40	28.00
16/11/2022 18:50:00	29.40	28.00
16/11/2022 18:51:00	29.40	28.00
16/11/2022 18:52:00	29.40	28.00
16/11/2022 18:53:00	29.40	28.00
16/11/2022 18:54:00	29.40	28.00
16/11/2022 18:55:00	29.40	28.00
16/11/2022 18:56:00	29.40	28.00
16/11/2022 18:57:00	29.40	28.00
16/11/2022 18:58:00	29.50	28.00
16/11/2022 18:59:00	29.20	28.00
16/11/2022 19:00:00	28.80	28.00
16/11/2022 19:01:00	28.40	28.00
16/11/2022 19:02:00	28.00	28.00
16/11/2022 19:03:00	27.60	28.00
16/11/2022 19:04:00	27.30	28.00
16/11/2022 19:05:00	27.00	28.00
16/11/2022 19:06:00	26.90	28.00
16/11/2022 19:07:00	27.00	28.00
16/11/2022 19:08:00	27.30	28.00
16/11/2022 19:09:00	27.80	28.00
16/11/2022 19:10:00	28.50	28.00
16/11/2022 19:11:00	29.00	28.00
16/11/2022 19:12:00	29.20	28.00
16/11/2022 19:13:00	29.40	28.00
16/11/2022 19:14:00	29.40	28.00
16/11/2022 19:15:00	29.40	28.00
16/11/2022 19:16:00	29.10	28.00
16/11/2022 19:17:00	28.70	28.00
16/11/2022 19:18:00	28.20	28.00
16/11/2022 19:19:00	27.70	28.00
16/11/2022 19:20:00	27.30	28.00
16/11/2022 19:21:00	27.00	28.00
16/11/2022 19:22:00	26.90	28.00
16/11/2022 19:23:00	26.90	28.00
16/11/2022 19:24:00	27.30	28.00
16/11/2022 19:25:00	27.80	28.00
16/11/2022 19:26:00	28.30	28.00
16/11/2022 19:27:00	28.80	28.00
16/11/2022 19:28:00	29.00	28.00
16/11/2022 19:29:00	29.20	28.00
16/11/2022 19:30:00	29.20	28.00
16/11/2022 19:31:00	29.20	28.00
16/11/2022 19:32:00	29.20	28.00
16/11/2022 19:33:00	29.10	28.00
16/11/2022 19:34:00	29.00	28.00
16/11/2022 19:35:00	28.90	28.00
16/11/2022 19:36:00	28.80	28.00
16/11/2022 19:37:00	28.70	28.00
16/11/2022 19:38:00	28.60	28.00
16/11/2022 19:39:00	28.50	28.00
16/11/2022 19:40:00	28.50	28.00
16/11/2022 19:41:00	28.40	28.00
16/11/2022 19:42:00	28.40	28.00
16/11/2022 19:43:00	28.30	28.00
16/11/2022 19:44:00	28.30	28.00
16/11/2022 19:45:00	28.30	28.00
16/11/2022 19:46:00	28.20	28.00
16/11/2022 19:47:00	28.20	28.00
16/11/2022 19:48:00	28.10	28.00
16/11/2022 19:49:00	28.10	28.00
16/11/2022 19:50:00	28.10	28.00
16/11/2022 19:51:00	28.10	28.00
16/11/2022 19:52:00	28.10	28.00
16/11/2022 19:53:00	28.00	28.00
16/11/2022 19:54:00	28.00	28.00
16/11/2022 19:55:00	28.00	28.00
16/11/2022 19:56:00	28.00	28.00
16/11/2022 19:57:00	28.00	28.00
16/11/2022 19:58:00	27.90	28.00
16/11/2022 19:59:00	27.90	28.00
16/11/2022 20:00:00	27.90	28.00
16/11/2022 20:01:00	27.90	28.00
16/11/2022 20:02:00	27.90	28.00
16/11/2022 20:03:00	27.80	28.00
16/11/2022 20:04:00	27.80	28.00
16/11/2022 20:05:00	27.70	28.00
16/11/2022 20:06:00	27.70	28.00
16/11/2022 20:07:00	27.70	28.00
16/11/2022 20:08:00	27.70	28.00
16/11/2022 20:09:00	27.70	28.00
16/11/2022 20:10:00	27.60	28.00
16/11/2022 20:11:00	27.60	28.00
16/11/2022 20:12:00	27.60	28.00
16/11/2022 20:13:00	27.60	28.00
16/11/2022 20:14:00	27.60	28.00
16/11/2022 20:15:00	27.50	28.00
16/11/2022 20:16:00	27.50	28.00
16/11/2022 20:17:00	27.50	28.00
16/11/2022 20:18:00	27.40	28.00
16/11/2022 20:19:00	27.40	28.00
16/11/2022 20:20:00	27.40	28.00
16/11/2022 20:21:00	27.40	28.00
16/11/2022 20:22:00	27.30	28.00
16/11/2022 20:23:00	27.30	28.00
16/11/2022 20:24:00	27.30	28.00
16/11/2022 20:25:00	27.30	28.00
16/11/2022 20:26:00	27.30	28.00
16/11/2022 20:27:00	27.20	28.00
16/11/2022 20:28:00	27.20	28.00
16/11/2022 20:29:00	27.20	28.00
16/11/2022 20:30:00	27.20	28.00
16/11/2022 20:31:00	27.20	28.00
16/11/2022 20:32:00	27.10	28.00
16/11/2022 20:33:00	27.10	28.00
16/11/2022 20:34:00	27.00	28.00
16/11/2022 20:35:00	27.10	28.00
16/11/2022 20:36:00	27.30	28.00
16/11/2022 20:37:00	27.80	28.00
16/11/2022 20:38:00	28.30	28.00
16/11/2022 20:39:00	28.70	28.00
16/11/2022 20:40:00	28.90	28.00
16/11/2022 20:41:00	29.10	28.00
16/11/2022 20:42:00	29.10	28.00
16/11/2022 20:43:00	29.10	28.00
16/11/2022 20:44:00	29.10	28.00
16/11/2022 20:45:00	28.90	28.00
16/11/2022 20:46:00	28.90	28.00
16/11/2022 20:47:00	28.80	28.00
16/11/2022 20:48:00	28.70	28.00
16/11/2022 20:49:00	28.50	28.00
16/11/2022 20:50:00	28.40	28.00
16/11/2022 20:51:00	28.30	28.00
16/11/2022 20:52:00	28.30	28.00
16/11/2022 20:53:00	28.10	28.00
16/11/2022 20:54:00	28.10	28.00
16/11/2022 20:55:00	28.00	28.00
16/11/2022 20:56:00	28.00	28.00
16/11/2022 20:57:00	27.90	28.00
16/11/2022 20:58:00	27.80	28.00
16/11/2022 20:59:00	27.70	28.00
16/11/2022 21:00:00	27.70	28.00
16/11/2022 21:01:00	27.60	28.00
16/11/2022 21:02:00	27.60	28.00
16/11/2022 21:03:00	27.50	28.00
16/11/2022 21:04:00	27.50	28.00
16/11/2022 21:05:00	27.40	28.00
16/11/2022 21:06:00	27.40	28.00
16/11/2022 21:07:00	27.30	28.00
16/11/2022 21:08:00	27.30	28.00
16/11/2022 21:09:00	27.30	28.00
16/11/2022 21:10:00	27.30	28.00
16/11/2022 21:11:00	27.20	28.00
16/11/2022 21:12:00	27.20	28.00
16/11/2022 21:13:00	27.20	28.00
16/11/2022 21:14:00	27.10	28.00
16/11/2022 21:15:00	27.00	28.00
16/11/2022 21:16:00	27.00	28.00
16/11/2022 21:17:00	27.30	28.00
16/11/2022 21:18:00	27.70	28.00
16/11/2022 21:19:00	28.20	28.00
16/11/2022 21:20:00	28.70	28.00
16/11/2022 21:21:00	28.90	28.00
16/11/2022 21:22:00	29.10	28.00
16/11/2022 21:23:00	29.10	28.00
16/11/2022 21:24:00	29.10	28.00
16/11/2022 21:25:00	29.10	28.00
16/11/2022 21:26:00	28.90	28.00
16/11/2022 21:27:00	28.80	28.00
16/11/2022 21:28:00	28.70	28.00
16/11/2022 21:29:00	28.60	28.00
16/11/2022 21:30:00	28.50	28.00
16/11/2022 21:31:00	28.40	28.00
16/11/2022 21:32:00	28.30	28.00
16/11/2022 21:33:00	28.20	28.00
16/11/2022 21:34:00	28.10	28.00
16/11/2022 21:35:00	28.00	28.00
16/11/2022 21:36:00	27.90	28.00
16/11/2022 21:37:00	27.90	28.00
16/11/2022 21:38:00	27.80	28.00
16/11/2022 21:39:00	27.70	28.00
16/11/2022 21:40:00	27.60	28.00
16/11/2022 21:41:00	27.60	28.00
16/11/2022 21:42:00	27.50	28.00
16/11/2022 21:43:00	27.50	28.00
16/11/2022 21:44:00	27.40	28.00
16/11/2022 21:45:00	27.40	28.00
16/11/2022 21:46:00	27.30	28.00
16/11/2022 21:47:00	27.30	28.00
16/11/2022 21:48:00	27.20	28.00
16/11/2022 21:49:00	27.20	28.00
16/11/2022 21:50:00	27.20	28.00
16/11/2022 21:51:00	27.10	28.00
16/11/2022 21:52:00	27.00	28.00
16/11/2022 21:53:00	27.00	28.00
16/11/2022 21:54:00	27.20	28.00
16/11/2022 21:55:00	27.70	28.00
16/11/2022 21:56:00	28.30	28.00
16/11/2022 21:57:00	28.70	28.00
16/11/2022 21:58:00	28.90	28.00
16/11/2022 21:59:00	29.10	28.00
16/11/2022 22:00:00	29.10	28.00
16/11/2022 22:01:00	29.10	28.00
16/11/2022 22:02:00	29.00	28.00
16/11/2022 22:03:00	28.90	28.00
16/11/2022 22:04:00	28.80	28.00
16/11/2022 22:05:00	28.70	28.00
16/11/2022 22:06:00	28.50	28.00
16/11/2022 22:07:00	28.40	28.00
16/11/2022 22:08:00	28.30	28.00
16/11/2022 22:09:00	28.20	28.00
16/11/2022 22:10:00	28.10	28.00
16/11/2022 22:11:00	28.00	28.00
16/11/2022 22:12:00	27.90	28.00
16/11/2022 22:13:00	27.90	28.00
16/11/2022 22:14:00	27.70	28.00
16/11/2022 22:15:00	27.70	28.00
16/11/2022 22:16:00	27.60	28.00
16/11/2022 22:17:00	27.60	28.00
16/11/2022 22:18:00	27.50	28.00
16/11/2022 22:19:00	27.40	28.00
16/11/2022 22:20:00	27.40	28.00
16/11/2022 22:21:00	27.30	28.00
16/11/2022 22:22:00	27.30	28.00
16/11/2022 22:23:00	27.20	28.00
16/11/2022 22:24:00	27.20	28.00
16/11/2022 22:25:00	27.20	28.00
16/11/2022 22:26:00	27.10	28.00
16/11/2022 22:27:00	27.00	28.00
16/11/2022 22:28:00	27.20	28.00
16/11/2022 22:29:00	27.50	28.00
16/11/2022 22:30:00	28.10	28.00
16/11/2022 22:31:00	28.50	28.00
16/11/2022 22:32:00	28.90	28.00
16/11/2022 22:33:00	29.10	28.00
16/11/2022 22:34:00	29.10	28.00
16/11/2022 22:35:00	29.10	28.00
16/11/2022 22:36:00	29.00	28.00
16/11/2022 22:37:00	28.90	28.00
16/11/2022 22:38:00	28.80	28.00
16/11/2022 22:39:00	28.70	28.00
16/11/2022 22:40:00	28.50	28.00
16/11/2022 22:41:00	28.40	28.00
16/11/2022 22:42:00	28.30	28.00
16/11/2022 22:43:00	28.20	28.00
16/11/2022 22:44:00	28.10	28.00
16/11/2022 22:45:00	28.00	28.00
16/11/2022 22:46:00	27.90	28.00
16/11/2022 22:47:00	27.90	28.00
16/11/2022 22:48:00	27.70	28.00
16/11/2022 22:49:00	27.70	28.00
16/11/2022 22:50:00	27.60	28.00
16/11/2022 22:51:00	27.50	28.00
16/11/2022 22:52:00	27.40	28.00
16/11/2022 22:53:00	27.40	28.00
16/11/2022 22:54:00	27.30	28.00
16/11/2022 22:55:00	27.30	28.00
16/11/2022 22:56:00	27.20	28.00
16/11/2022 22:57:00	27.20	28.00
16/11/2022 22:58:00	27.10	28.00
16/11/2022 22:59:00	27.00	28.00
16/11/2022 23:00:00	27.00	28.00
16/11/2022 23:01:00	27.30	28.00
16/11/2022 23:02:00	27.70	28.00
16/11/2022 23:03:00	28.30	28.00
16/11/2022 23:04:00	28.70	28.00
16/11/2022 23:05:00	29.00	28.00
16/11/2022 23:06:00	29.20	28.00
16/11/2022 23:07:00	29.20	28.00
16/11/2022 23:08:00	29.20	28.00
16/11/2022 23:09:00	29.10	28.00
16/11/2022 23:10:00	29.00	28.00
16/11/2022 23:11:00	28.80	28.00
16/11/2022 23:12:00	28.70	28.00
16/11/2022 23:13:00	28.50	28.00
16/11/2022 23:14:00	28.40	28.00
16/11/2022 23:15:00	28.30	28.00
16/11/2022 23:16:00	28.20	28.00
16/11/2022 23:17:00	28.10	28.00
16/11/2022 23:18:00	28.00	28.00
16/11/2022 23:19:00	27.90	28.00
16/11/2022 23:20:00	27.70	28.00
16/11/2022 23:21:00	27.70	28.00
16/11/2022 23:22:00	27.60	28.00
16/11/2022 23:23:00	27.50	28.00
16/11/2022 23:24:00	27.40	28.00
16/11/2022 23:25:00	27.40	28.00
16/11/2022 23:26:00	27.30	28.00
16/11/2022 23:27:00	27.30	28.00
16/11/2022 23:28:00	27.20	28.00
16/11/2022 23:29:00	27.20	28.00
16/11/2022 23:30:00	27.00	28.00
16/11/2022 23:31:00	27.00	28.00
16/11/2022 23:32:00	27.20	28.00
16/11/2022 23:33:00	27.60	28.00
16/11/2022 23:34:00	28.20	28.00
16/11/2022 23:35:00	28.60	28.00
16/11/2022 23:36:00	28.80	28.00
16/11/2022 23:37:00	29.00	28.00
16/11/2022 23:38:00	29.00	28.00
16/11/2022 23:39:00	29.00	28.00
16/11/2022 23:40:00	28.90	28.00
16/11/2022 23:41:00	28.80	28.00
16/11/2022 23:42:00	28.70	28.00
16/11/2022 23:43:00	28.50	28.00
16/11/2022 23:44:00	28.40	28.00
16/11/2022 23:45:00	28.30	28.00
16/11/2022 23:46:00	28.20	28.00
16/11/2022 23:47:00	28.10	28.00
16/11/2022 23:48:00	28.00	28.00
16/11/2022 23:49:00	27.90	28.00
16/11/2022 23:50:00	27.70	28.00
16/11/2022 23:51:00	27.70	28.00
16/11/2022 23:52:00	27.60	28.00
16/11/2022 23:53:00	27.50	28.00
16/11/2022 23:54:00	27.40	28.00
16/11/2022 23:55:00	27.30	28.00
16/11/2022 23:56:00	27.30	28.00
16/11/2022 23:57:00	27.20	28.00
16/11/2022 23:58:00	27.20	28.00
16/11/2022 23:59:00	27.10	28.00
17/11/2022 0:00:00	27.00	28.00
17/11/2022 0:01:00	27.20	28.00
17/11/2022 0:02:00	27.40	28.00
17/11/2022 0:03:00	27.90	28.00
17/11/2022 0:04:00	28.40	28.00
17/11/2022 0:05:00	28.80	28.00
17/11/2022 0:06:00	28.90	28.00
17/11/2022 0:07:00	29.00	28.00
17/11/2022 0:08:00	29.10	28.00
17/11/2022 0:09:00	29.00	28.00
17/11/2022 0:10:00	28.90	28.00
17/11/2022 0:11:00	28.80	28.00
17/11/2022 0:12:00	28.60	28.00
17/11/2022 0:13:00	28.50	28.00
17/11/2022 0:14:00	28.30	28.00
17/11/2022 0:15:00	28.20	28.00
17/11/2022 0:16:00	28.10	28.00
17/11/2022 0:17:00	28.00	28.00
17/11/2022 0:18:00	27.80	28.00
17/11/2022 0:19:00	27.80	28.00
17/11/2022 0:20:00	27.70	28.00
17/11/2022 0:21:00	27.60	28.00
17/11/2022 0:22:00	27.50	28.00
17/11/2022 0:23:00	27.40	28.00
17/11/2022 0:24:00	27.30	28.00
17/11/2022 0:25:00	27.30	28.00
17/11/2022 0:26:00	27.20	28.00
17/11/2022 0:27:00	27.20	28.00
17/11/2022 0:28:00	27.00	28.00
17/11/2022 0:29:00	27.00	28.00
17/11/2022 0:30:02	27.20	28.00
17/11/2022 0:31:00	27.50	28.00
17/11/2022 0:32:00	28.10	28.00
17/11/2022 0:33:00	28.50	28.00
17/11/2022 0:34:00	28.80	28.00
17/11/2022 0:35:00	29.00	28.00
17/11/2022 0:36:00	29.00	28.00
17/11/2022 0:37:00	29.00	28.00
17/11/2022 0:38:00	28.90	28.00
17/11/2022 0:39:00	28.80	28.00
17/11/2022 0:40:00	28.70	28.00
17/11/2022 0:41:00	28.50	28.00
17/11/2022 0:42:00	28.40	28.00
17/11/2022 0:43:00	28.30	28.00
17/11/2022 0:44:00	28.10	28.00
17/11/2022 0:45:00	28.00	28.00
17/11/2022 0:46:00	27.90	28.00
17/11/2022 0:47:00	27.80	28.00
17/11/2022 0:48:00	27.70	28.00
17/11/2022 0:49:00	27.60	28.00
17/11/2022 0:50:00	27.50	28.00
17/11/2022 0:51:00	27.40	28.00
17/11/2022 0:52:00	27.30	28.00
17/11/2022 0:53:00	27.30	28.00
17/11/2022 0:54:00	27.20	28.00
17/11/2022 0:55:00	27.20	28.00
17/11/2022 0:56:00	27.00	28.00
17/11/2022 0:57:00	27.00	28.00
17/11/2022 0:58:00	27.20	28.00
17/11/2022 0:59:00	27.60	28.00
17/11/2022 1:00:00	28.00	28.00
17/11/2022 1:01:00	28.50	28.00
17/11/2022 1:02:00	28.80	28.00
17/11/2022 1:03:00	28.90	28.00
17/11/2022 1:04:00	29.00	28.00
17/11/2022 1:05:00	28.90	28.00
17/11/2022 1:06:00	28.90	28.00
17/11/2022 1:07:00	28.80	28.00
17/11/2022 1:08:00	28.60	28.00
17/11/2022 1:09:00	28.50	28.00
17/11/2022 1:10:00	28.40	28.00
17/11/2022 1:11:00	28.20	28.00
17/11/2022 1:12:00	28.10	28.00
17/11/2022 1:13:00	28.00	28.00
17/11/2022 1:14:00	27.80	28.00
17/11/2022 1:15:00	27.80	28.00
17/11/2022 1:16:00	27.70	28.00
17/11/2022 1:17:00	27.60	28.00
17/11/2022 1:18:00	27.50	28.00
17/11/2022 1:19:00	27.40	28.00
17/11/2022 1:20:00	27.30	28.00
[truncated: 1,865 more rows]
